# Supplementary material for: Comprehensive Secondary Metabolite Profiling and Antioxidant Activity of Aqueous and Ethanol Extracts of Neolamarckia cadamba (Roxb.) Bosser Fruits
Source: Metabolites. 2024 Sep 21;14(9):511. doi: 10.3390/metabo14090511 (PMC11434403; doi:10.3390/metabo14090511)
Supplement: Supplementary file 1 [file metabolites-14-00511-s001.zip]

Archive with 2 entries (2 files):
- Supplementary Tables.xlsx
- Supplementary Figures.pptx
