# Supplementary material for: Comprehensive Secondary Metabolite Profiling and Antioxidant Activity of Aqueous and Ethanol Extracts of Neolamarckia cadamba (Roxb.) Bosser Fruits
Source: Metabolites. 2024 Sep 21;14(9):511. doi: 10.3390/metabo14090511 (PMC11434403; doi:10.3390/metabo14090511)
Supplement: Supplementary file 1 [file metabolites-14-00511-s001.zip › Supplementary Tables.xlsx]

## Sheet: Table S1
Table S1. Liquid chromatography (A) and mass spectrometry (B) conditions
A)					B)
Item	Detail					Item	Detail
Chromatographic column	Agilent SB-C18 (1.8 μm, 2.1 mm×100 mm)					Electrospray ionization (ESI) temperature	500°C
Mobile phase	A: ultra-pure water (0.1% formic acid); B: acetonitrile (0.1% formic acid)					Ion spray voltage (IS)	5500 V (positive ion mode) /- 4500 V (negative ion mode)
Elution gradient	0.00-9.00 min: mobile phase A: 95%; mobile phase B: 5%					Ion-source gas I (GSI)	50 psi
	9.00-10.00 min: mobile phase A: 5%; mobile phase B: 95%					gas II (GSII)	60 psi
	10.00-25.10 min: mobile phase A: 95%; mobile phase B: 5%					gas curtain gas (CUR)	25 psi
Flow rate	0.35 mL/min					collision-induced ionization parameters	High
Column temperature	40°C					Instrument tuning and quality calibration	In QQQ and LIT modes with 10 and 100 μmol/L polypropylene glycol solutions, respectively.
Sample size	2 μL					The QQQ scan	MRM mode
						The collision gas (nitrogen) Medium
						The DP and CE of the individual MRM ion pairs were completed by further declustering potential (DP) and collision energy (CE) optimization.
						A specific group of MRM ion pairs was monitored in each period based on the metabolite’s elution within each period.
						LC-ESI-MS/MS system	UPLC, Shim-pack UFLC SHIMADZU CBM A system
						MS	QTRAP® 4500+
						Triple quadrupole-linear ion trap (Q TRAP)	AB4500 Q TRAP UPLC/MS/MS System
						Data collection	Analyst 1.6.3 software (AB Sciex)

## Sheet: Table S2
Table S2. List of the 541 identified secondary metabolites and their relative contents .
Index	Q1 (Da)	Q3 (Da)	Molecular Weight (Da)	Formula	Ionization model	Compounds	Class	Sub-class	CAS	cpd_ID	Relative content
											WA1	WA2	WA3	ET1	ET2	ET3	mix01	mix02	mix03
Hmyp002315	303.04	257.04	302.042	C15H10O7	[M+H]+	3,5,7,4'-Tetrahydroxy-Coumaronochromone	Others	Others	-	--	ND	ND	ND	29234	24790	19628	94354	64499	95500
mws1014	209.04	149.1	208.037	C10H8O5	[M+H]+	Fraxetin (7,8-Dihydroxy-6-methoxycoumarin)	Lignans and Coumarins	Coumarins	574-84-5	C09265	ND	ND	ND	34897	43162	33578	23863	50091	31052
pmp000414	579.17	297.07	578.164	C27H30O14	[M+H]+	Puerarin-4'-O-glucoside	Flavonoids	Isoflavones	117047-08-2	--	ND	ND	ND	40103	23425	22528	16345	15325	13089
pmn001586	389.11	119	390.116	C16H22O11	[M-H]-	Deacetylasperulosidic acid	Terpenoids	Monoterpenoids	14259-55-3	--	ND	ND	ND	42024	41722	48124	36499	44515	29924
pma1840	250.14	147	250.144	C14H20NO3+	[M]+	4-Coumaroylcholine	Alkaloids	Alkaloids	-	--	ND	ND	ND	42521	39162	46986	25517	27278	29090
MWSmce429	153.05	107.05	152.047	C8H8O3	[M+H]+	2',6'-Dihydroxyacetophenone	Phenolic acids	Phenolic acids	699-83-2	--	ND	ND	ND	52783	49935	36519	24556	29257	22959
pmp001227	193.12	105.1	192.115	C12H16O2	[M+H]+	Senkyunolide A	Others	Others	63038-10-8	C17853	ND	ND	ND	96493	80369	76084	42684	49016	41286
Lmzn006795	453.34	453.34	454.345	C30H46O3	[M-H]-	Ursonic acid	Terpenoids	Triterpene	6246-46-4	--	ND	ND	ND	99196	175650	157840	159240	122290	96275
Lmhn102068	295.05	179.03	296.053	C13H12O8	[M-H]-	2-O-Caffeoylmalic acid	Phenolic acids	Phenolic acids	53755-04-7	--	ND	ND	ND	178210	139060	162220	58403	55764	73532
mws0179	367.1	190.9	368.111	C17H20O9	[M-H]-	Chlorogenic acid methyl ester	Phenolic acids	Phenolic acids	29708-87-0	--	ND	ND	ND	243250	267140	257070	189410	149850	165190
pmp000596	627.16	465.1	626.148	C27H30O17	[M+H]+	Quercetin-3-O-(2''-O-galactosyl)glucoside	Flavonoids	Flavonols	56782-99-1	--	ND	ND	ND	441250	384480	274950	215570	239640	261640
pmb3074	337.09	191.05	338.1	C16H18O8	[M-H]-	5-O-p-Coumaroylquinic acid	Phenolic acids	Phenolic acids	1899-30-5	C12208	ND	ND	ND	578080	384710	539220	405970	359530	304330
Hmsn003897	439.13	111.04	440.132	C20H24O11	[M-H]-	Idescarpin	Phenolic acids	Phenolic acids	-	--	ND	ND	ND	880760	818490	701520	180220	162860	206740
mws0748	353.09	191.1	354.095	C16H18O9	[M-H]-	1-Caffeoylquinic acid	Phenolic acids	Phenolic acids	1241-87-8	--	ND	ND	ND	2519900	2507400	2296000	1554500	1534400	1952700
mws1505	283.1	135	284.105	C17H16O4	[M-H]-	Phenethyl caffeate	Phenolic acids	Phenolic acids	104594-70-9	C10484	530.85	827.38	1657.4	4040.4	4582.8	2154.8	2597.3	1704.2	1929.9
Lmyp006119	425.38	217.19	424.371	C30H48O	[M+H]+	β-Amyrone	Terpenoids	Triterpene	638-97-1	--	2440.8	1853	1255.3	17466	22130	23091	13310	12975	12581
Lmyp005280	771.21	147.04	770.206	C37H38O18	[M+H]+	Isorhamnetin-3-O-[2'''-O-(6''-p-coumaryl)glucosyl]rhamnoside	Flavonoids	Flavonols	-	--	2452.4	4544.2	4223.9	4593	5612.8	6084.7	3761.9	4646.6	3902.9
pmb2654	460.1	117.9	461.153	C19H27NO12	[M-H]-	Anthranilate-1-O-Sophoroside	Phenolic acids	Phenolic acids	-	--	2634.4	3226.1	3118.3	1962.4	1960.2	2614.5	3124.1	3462.4	3632.6
Zmhn003046	477.14	337.09	478.147	C23H26O11	[M-H]-	4-O-(6'-O-Glucosylferuloyl)-3,4-dihydroxybenzyl alcohol	Phenolic acids	Phenolic acids	-	--	2975.4	6252.1	6256.9	4976	6680.1	6423	7089.2	7955.3	5024.5
mws1326	301.04	211.4	302.043	C15H10O7	[M-H]-	Herbacetin	Flavonoids	Flavonols	527-95-7	C02806	3101.8	3165.3	2472	7112.6	7168.6	5378	3167	3944.2	3467.9
mws1320	160.08	130.07	161.084	C10H11NO	[M-H]-	Tryptophol	Alkaloids	Plumerane	526-55-6	C00955	3190.7	2595.1	3252.1	1583.3	1266.6	1251.6	1595.4	1946.7	1893.9
pme0321	431.1	285	432.106	C21H20O10	[M-H]-	Kaempferol-7-O-rhamnoside	Flavonoids	Flavonols	20196-89-8	--	3274.8	2940.1	5459.5	3737.1	6320.6	6305.7	4769.6	5399.7	5134.1
MWSslk045	263.08	235.09	262.074	C16H10N2O2	[M+H]+	Indigo	Alkaloids	Plumerane	482-89-3	--	3326.2	4044.3	3670	43707	48612	42048	27025	29191	28223
HJAP135	505.12	257.08	504.126	C24H24O12	[M+H]+	Pinocembrin-7-O-(6''-O-malonyl)glucoside	Flavonoids	Flavones	-	--	3543.1	6088.3	4022.4	6117.3	5630.2	2631.3	5019.8	5597.8	3526.4
mws2627	317.07	285.04	316.058	C16H12O7	[M+H]+	Tamarixetin (3,3',5,7-Tetrahydroxy-4'-Methoxyflavone)	Flavonoids	Flavones	603-61-2	C10188	3839.4	7188	4353	10323	17436	10760	6619.7	6582.3	8989.4
MWSHY0058	287.06	153.02	286.048	C15H10O6	[M+H]+	Luteolin (5,7,3',4'-Tetrahydroxyflavone)	Flavonoids	Flavones	491-70-3	C01514	4238	2917.5	4025.4	16119	14633	19125	9587.9	5787.2	10449
Hmbp002730	287.06	153.01	286.047	C15H10O6	[M+H]+	Isoscutellarein	Flavonoids	Flavones	41440-05-5	C10097	4594.3	3556.6	3967.2	18823	15001	17569	9997.8	5731.4	7765.9
Lmjn003562	693.2	175.04	694.211	C32H38O17	[M-H]-	3,6'-Diferuloylsucrose	Phenolic acids	Phenolic acids	107172-40-7	--	4604.3	4411.4	4332.7	5609.2	5744.6	3069.1	11225	11227	10339
pmn001525	477.14	169	478.148	C23H26O11	[M-H]-	3,5-Digalloylshikimic acid	Phenolic acids	Phenolic acids	95753-52-9	--	4707.2	10675	6113.7	27474	25264	36157	25035	22559	20358
MWSmce312	471.35	393.31	472.355	C30H48O4	[M-H]-	Hederagenin	Terpenoids	Triterpene	465-99-6	--	4798	4923.6	5464.3	18071	19277	18507	22248	18620	18269
mws0620	175.12	144	174.116	C11H14N2	[M+H]+	N-Methyltryptamine	Alkaloids	Alkaloids	61-49-4	C06213	4836.1	5846.6	4526.7	4360.7	5375.6	1361.9	4602	6164.6	6887
Lmsp011263	329.1	268.08	328.095	C18H16O6	[M+H]+	6-Hydroxy-5,7,4'-trimethoxyflavone	Flavonoids	Flavones	6938-19-8	C14985	5668.3	4590	5989	35217	35434	33668	58742	69264	69209
Lmsn013282	469.33	407.33	470.34	C30H46O4	[M-H]-	Pomonic Acid	Terpenoids	Triterpene	13849-90-6	--	6436.3	5674.4	4707.9	150340	147110	122450	106780	100690	94305
Smnn011202	471.34	427.35	472.355	C30H48O4	[M-H]-	2ɑ-hydroxyoleanolic acid	Terpenoids	Triterpene	-	--	6968.3	4970.7	5081.9	78656	74875	61751	59513	56347	49239
mws1686	167.07	121	166.063	C9H10O3	[M+H]+	Paeonol	Phenolic acids	Phenolic acids	552-41-0	C10712	7100.6	8463.8	4872.4	3036500	2885000	3088400	1430400	1272800	1693700
MWSCX013	489.35	201.16	488.35	C30H48O5	[M+H]+	Euscaphic acid	Terpenoids	Triterpene	53155-25-2	C17890	7761.7	10157	8934.6	81842	93454	78947	71746	69470	71728
mad2116	441.08	295.05	442.09	C22H18O10	[M-H]-	Bis(p-Coumaroyl)tartaric acid	Phenolic acids	Phenolic acids	-	--	7842.5	10556	12555	20267	18003	14785	17035	13128	12018
Zmhp003514	301.07	286.05	300.063	C16H12O6	[M+H]+	6,7,8-Tetrahydroxy-5-methoxyflavone	Flavonoids	Flavones	-	--	8238	11359	8310.8	24572	26371	22248	15334	19345	16297
mad2394	501.1	337.05	502.111	C24H22O12	[M-H]-	Sinapoyl-p-coumaroyltartaric acid	Phenolic acids	Phenolic acids	-	--	8348.6	6265.3	7344.4	13570	15820	11425	11020	8349.5	12981
Hmgp001996	319.05	273.04	318.039	C15H10O8	[M+H]+	Quercetagetin; 3,3',4',5,6,7-Hexahydroxyflavone	Flavonoids	Flavonols	90-18-6	C10122	8384.3	18334	18156	17496	13237	16068	18194	18804	32464
Lmdp004307	463.16	301.11	462.152	C23H26O10	[M+H]+	Farrerol-7-O-glucoside	Flavonoids	Flavanones	885044-12-2	--	8676.2	9487.7	11015	8393.7	11630	8883.3	17226	15542	15252
Jmbp005771	375.11	345.06	374.1	C19H18O8	[M+H]+	Gardenin D	Flavonoids	Flavones	29202-00-4	--	8897.8	8679.3	8701.6	32904	39278	34376	17194	20675	24259
pmp000110	359.11	344.1	358.105	C19H18O7	[M+H]+	7-Hydroxy-3,5,6,8-tetramethoxyflavone	Flavonoids	Flavones	-	--	9694.6	12492	9105.1	37168	39930	32154	17881	19581	18324
mws1660	565.16	529.13	564.123	C26H28O14	[M+H]+	Schaftoside	Flavonoids	Flavonoid carbonoside	51938-32-0	C10181	9901.2	15106	9525	16042	12624	18965	12982	13623	12920
mws1434	431.1	311	432.106	C21H20O10	[M-H]-	Apigenin-6-C-glucoside (Isovitexin)*	Flavonoids	Flavonoid carbonoside	29702-25-8	C01714	9912.4	18166	18591	16280	17546	17902	41031	50335	50611
Zmhn000785	515.16	341.11	516.169	C19H32O16	[M-H]-	Di-O-Glucosylquinic acid	Phenolic acids	Phenolic acids	-	--	9965	9020	13906	ND	ND	ND	15101	19738	12663
Lmsp003790	787.23	317.07	786.222	C34H42O21	[M+H]+	Isorhamnetin-3-O-sophoroside-7-O-rhamnoside	Flavonoids	Flavonols	41328-75-0	--	10084	15653	11540	10696	12339	11244	14747	5806.5	13341
Lmgn004359	721.18	353.09	722.206	C33H38O18	[M-H]-	SinapoylcaffeoylQuinic acid O-glucose	Phenolic acids	Phenolic acids	-	--	10205	11118	8864.1	17905	22133	16892	11906	8270	10371
Lmdp003110	289.07	243.07	288.063	C15H12O6	[M+H]+	2,6,7,4'-Tetrahydroxyisoflavanone	Flavonoids	Dihydroisoflavones	-	C16233	11054	26338	26233	18660	16899	18891	27082	24563	22464
MWSmce052	455.36	455.36	456.36	C30H48O3	[M-H]-	3-Epiursolic acid	Terpenoids	Triterpene	989-30-0	--	12215	12567	13306	400690	357260	338050	351820	316930	245450
Hmbn002174	135.05	120.02	136.053	C8H8O2	[M-H]-	4-Hydroxyacetophenone	Phenolic acids	Phenolic acids	99-93-4	C10700	12568	14355	16260	12367	18769	11608	17594	19468	24092
Lmqn000780	606.08	384.98	607.082	C17H27N3O17P2	[M-H]-	Uridine 5'-diphospho-N-acetylglucosamine	Alkaloids	Alkaloids	528-04-1	C00043	12713	12122	16421	62685	61599	72808	44299	70296	56590
Li512114	485.36	453.34	486.371	C31H50O4	[M-H]-	Corosolic Acid Methyl Ester	Terpenoids	Triterpene	4518-70-1	--	13117	12122	10685	193510	185820	138910	112980	101180	109560
Hmcp001636	509.13	347.07	508.121	C23H24O13	[M+H]+	Limocitrin-7-O-glucoside	Flavonoids	Flavonols	-	--	13382	16988	9877	50516	52723	38002	31771	16018	26121
MWSslk252	593.19	285.08	594.195	C28H34O14	[M-H]-	Didymin (Isosakuranetin-7-O-rutinoside)	Flavonoids	Flavanones	14259-47-3	--	13580	14470	18669	13781	14676	13957	11107	18202	19714
pmp000970	319.23	301.2	318.219	C20H30O3	[M+H]+	Hispanolone	Terpenoids	Ditepenoids	18676-07-8	--	13998	24721	17846	81680	110040	89766	87386	96240	87044
mws0146	138.05	78	137.048	C7H7NO2	[M+H]+	Nicotinic Acid Methyl Ester(Methyl Nicotinate)	Alkaloids	Alkaloids	93-60-7	--	14148	9049.5	10719	16376	18221	21118	14314	15326	17128
MWSHY0029	303.05	229.05	302.043	C15H10O7	[M+H]+	Quercetin	Flavonoids	Flavonols	117-39-5	C00389	14233	18247	16674	17568	14162	15434	11238	9932.9	15197
Lmjp004941	301.07	286.05	300.063	C16H12O6	[M+H]+	Rhamnocitrin (7-Methylkaempferol)*	Flavonoids	Flavones	569-92-6	C17059	14340	14231	17721	49073	57987	52652	58214	63970	73327
pmp000003	317.07	302.04	316.058	C16H12O7	[M+H]+	Nepetin (5,7,3',4'-Tetrahydroxy-6-methoxyflavone)	Flavonoids	Flavones	520-11-6	--	14482	16083	8683.5	51526	47869	39727	23049	31472	23785
Hmqp005412	319.22	319.22	318.22	C20H30O3	[M+H]+	12-Hydroxyabietic Acid	Terpenoids	Ditepenoids	3484-61-5	--	14569	10699	12377	56654	46661	46207	61937	63654	57990
pmn001704	469.33	423.33	470.34	C30H46O4	[M-H]-	2,3-Dihydroxy 5(6),12(13)diene ursolic acid	Terpenoids	Triterpene	-	--	14681	12607	13024	219880	209340	209770	185980	162910	159980
pme2268	138.05	94.07	137.048	C7H7NO2	[M+H]+	Trigonelline	Alkaloids	Alkaloids	535-83-1	C01004	14994	12237	12507	34020	27222	23890	33334	31243	29061
Cmcp006498	651.4	453.34	650.403	C36H58O10	[M+H]+	2α,3α,19α-Trihydroxyolean-12-en-28-oic acid-28-O-glucoside	Terpenoids	Triterpene Saponin	-	--	15211	14161	17925	34512	23233	40945	40095	30009	33062
Hmcp005535	425.38	191.17	424.37	C30H48O	[M+H]+	α-Amyrenone	Terpenoids	Triterpene	638-96-0	--	15389	9670	7607	137640	130470	129200	92426	92600	81531
pmp000441	471.35	453.34	470.34	C30H46O4	[M+H]+	11-Keto-ursolic acid	Terpenoids	Triterpene	105870-59-5	--	15392	22485	11378	347060	348670	324270	270490	259110	259720
Lmsp010393	359.11	298.09	358.105	C19H18O7	[M+H]+	Eupatorin-5-methylether (3'-hydroxy-5,6,7,4'-tetramethoxyflavone)	Flavonoids	Flavones	21764-09-0	--	15423	17730	15687	83881	89958	82383	43406	46611	51490
pme3437	213.08	154.1	212.068	C10H12O5	[M+H]+	Eudesmic acid (3,4,5-trimethoxybenzoic acid)	Phenolic acids	Phenolic acids	118-41-2	--	15961	13255	14711	6804.1	7952	7856.4	9618	10060	12783
pmb3000	503.12	341.1	504.127	C24H24O12	[M-H]-	Chrysoeriol-7-O-(6''-acetyl)glucoside	Flavonoids	Flavones	-	--	16279	13330	12839	14632	25433	17418	27452	25722	20078
Lmjp007279	359.11	326.08	358.105	C19H18O7	[M+H]+	Penduletin 4'-Methyl Ether (5-Hydroxy-3,6,7,4'-Tetramethoxyflavone)	Flavonoids	Flavones	14787-34-9	--	16973	15510	15368	82036	79974	77291	46687	50555	49188
Zmhp004065	345.1	330.07	344.089	C18H16O7	[M+H]+	7,8-Dihydroxy-5,6,4'-trimethoxyflavone	Flavonoids	Flavones	-	--	17638	22439	20665	118120	115320	102440	49869	54737	49224
Lmlp001518	342.17	192.1	342.17	C20H24NO4	[M+H]+	6H-Dibenzo[a,g]quinolizinium	Alkaloids	Alkaloids	-	--	17852	14693	11680	39231	29557	27097	19770	24096	19505
Smfp005901	959.51	455.35	958.514	C48H78O19	[M+H]+	Clinoposaponin G	Terpenoids	Triterpene Saponin	-	--	17934	15115	14591	22049	23516	11305	24596	18780	17395
pmn001681	165.09	149.06	166.099	C10H14O2	[M-H]-	1-(4-Methoxyphenyl)-1-propanol	Phenolic acids	Phenolic acids	5349-60-0	--	18176	13437	15863	6992.4	6554.1	6835.2	12352	9253.5	6806.1
pmp001235	195.14	79.1	194.131	C12H18O2	[M+H]+	Cinidilide	Others	Others	-	--	18339	20323	22109	64679	61912	59582	42540	48273	50575
Zmxn004201	649.4	487.34	650.403	C36H58O10	[M-H]-	Rosamultin	Terpenoids	Triterpene Saponin	88515-58-6	--	18686	12034	19769	39693	35759	37055	31796	32922	31139
MWSmce384	401.19	300.1	400.189	C23H28O6	[M+H]+	Gomisin N	Lignans and Coumarins	Lignans	69176-52-9	--	19205	17804	17151	197780	195220	168450	116690	122140	132090
Hmlp008487	211.17	81.07	210.161	C13H22O2	[M+H]+	Blumenol C	Terpenoids	Terpene	36151-02-7	--	19313	21524	21095	21568	18408	25797	18106	19785	18678
pmp000444	487.34	469.33	486.335	C30H46O5	[M+H]+	27,28-Dicarboxyl ursolic acid	Terpenoids	Triterpene	-	--	20682	17004	22750	99286	66537	121980	137830	111730	111490
Hmlp003129	359.15	137.06	358.142	C20H22O6	[M+H]+	Matairesinol	Lignans and Coumarins	Lignans	580-72-3	C10682	20827	28343	27963	68966	78332	64651	43039	41124	54959
pme2433	106.09	88	105.079	C4H11NO2	[M+H]+	Diethanolamine	Alkaloids	Alkaloids	111-42-2	C06772	21799	19647	13660	17611	23139	18954	15748	22567	22009
Lmyp004407	595.14	287.05	594.137	C30H26O13	[M+H]+	Kaempferol-3-O-(2''-p-Coumaroyl)galactoside	Flavonoids	Flavones	-	--	21869	35245	25138	29075	33802	32175	32610	30306	30143
Hmln002806	335.08	179.03	336.085	C16H16O8	[M-H]-	5-O-Caffeoylshikimic acid	Phenolic acids	Phenolic acids	180981-12-8	C10434	21878	21368	31166	27909	26070	11766	27981	30598	27458
Lmdn003756	193.05	135.05	194.058	C10H10O4	[M-H]-	Methyl caffeate	Phenolic acids	Phenolic acids	3843-74-1	C10477	22434	25271	24685	11731	10425	9736.5	22393	30142	25921
Lmhn001773	416.06	179.03	415.054	C19H13NO10	[M-H]-	Caffeoylnicotinoyltartaric acid	Phenolic acids	Phenolic acids	-	--	23175	25178	23847	14828	8549.8	13035	15250	19635	16535
pmb3072	481.14	319.3	482.142	C22H26O12	[M-H]-	3-O-p-Coumaroylshikimic acid-O-glucoside	Phenolic acids	Phenolic acids	-	--	23176	16179	17216	22580	18798	25643	21929	23442	32155
Lmlp002205	197.12	161.1	196.109	C11H16O3	[M+H]+	Isololiolide	Terpenoids	Terpene	38274-00-9	--	23652	31094	25789	24495	23151	21062	18287	26586	26440
pmb0504	469.23	177.05	468.222	C21H32N4O8	[M+H]+	N-(4'-O-glycosyl)-feruloyl agmatine	Alkaloids	Phenolamine	-	--	23854	15892	21110	15109	12294	12691	6580.9	7917.3	11285
mws0045	449.11	303.05	448.101	C21H20O11	[M+H]+	Quercetin-3-O-rhamnoside(Quercitrin)	Flavonoids	Flavonols	522-12-3	C01750	24039	23972	16376	11813	25342	20896	28007	17749	23688
Zmhn002155	541.14	313.07	542.142	C27H26O12	[M-H]-	Galloyl-piceid	Others	Stilbene	-	--	24185	24281	25871	39980	31341	31465	37648	32643	32919
MWSmce324	187.04	131.05	186.032	C11H6O3	[M+H]+	Psoralen	Lignans and Coumarins	Coumarins	66-97-7	C09305	24597	27085	22969	30047	32544	26495	21477	29141	31199
MWSmce083	207.07	133.03	208.074	C11H12O4	[M-H]-	Ferulic acid methyl ester	Phenolic acids	Phenolic acids	2309-07-1	--	24626	24841	27163	20428	18799	17526	21610	20697	20662
Hmln002597	193.05	161.02	216.04	C10H9NaO4	[M-Na]-	Sodium ferulate	Others	Others	24276-84-4	--	24774	27617	26567	25732	26939	25468	25206	25195	28399
mws0008	149.06	105	150.068	C9H10O2	[M-H]-	Hydrocinnamic acid	Phenolic acids	Phenolic acids	501-52-0	C05629	25049	20131	20286	15281	10867	9637.5	15005	14352	11367
Lmtn000940	345.08	139.04	346.09	C14H18O10	[M-H]-	1-O-(3,4-Dihydroxy-5-methoxy-benzoyl)-glucoside	Phenolic acids	Phenolic acids	-	--	25053	20905	25080	19357	18098	16034	29427	30309	21199
pmb2970	625.18	565.3	626.185	C28H34O16	[M-H]-	Hesperetin-5,7-di-O-glucoside	Flavonoids	Flavanones	-	--	25400	31904	52596	22270	30785	37245	30435	31700	30157
Lmyn002788	183.03	124.02	184.037	C8H8O5	[M-H]-	Methyl gallate	Phenolic acids	Phenolic acids	99-24-1	--	25845	23291	28055	24375	18410	19458	20556	18414	10932
Zmhn002032	609.18	447.13	610.189	C28H34O15	[M-H]-	4-O-(6'-O-Glucosylcaffeoylglucosyl)-4-hydroxybenzyl alcohol	Phenolic acids	Phenolic acids	-	--	25954	21658	14619	55997	53376	45403	37200	29137	37523
Lmyp004318	595.14	287.06	594.137	C30H26O13	[M+H]+	Kaempferol-3-O-(6''-p-Coumaroyl)galactoside	Flavonoids	Flavones	-	--	26229	39249	31699	20318	37093	31402	35303	30826	27910
Hmhn007023	503.34	485.33	504.345	C30H48O6	[M-H]-	2α,3α,19α-Trihydroxyursolic acid	Terpenoids	Triterpene	-	--	27867	29361	20594	531620	497890	517150	536190	485680	484820
pmb0490	235.14	147.04	234.137	C13H18N2O2	[M+H]+	p-Coumaroylputrescine	Alkaloids	Phenolamine	34136-53-3	C18326	29058	15457	42859	41214	47294	25563	38965	30456	33535
pmb2620	207.07	133.1	208.074	C11H12O4	[M-H]-	3,4-Dimethoxycinnamic acid	Phenolic acids	Phenolic acids	14737-89-4	--	29059	28264	29435	508770	529800	444710	360310	336190	339870
mws1668	187.04	131	186.032	C11H6O3	[M+H]+	Angelicin	Lignans and Coumarins	Coumarins	523-50-2	C09060	29185	28595	25002	29379	36208	32341	27209	31130	38310
MWSHY0091	455.21	409.2	454.199	C26H30O7	[M+H]+	Obacunone	Flavonoids	Flavones	751-03-1	C08775	31159	37538	34463	304300	255490	231440	225000	210020	219280
mws1422	275.09	107	274.084	C15H14O5	[M+H]+	Epiafzelechin	Flavonoids	Flavanols	24808-04-6	C12128	31317	37204	29954	24650	36760	35475	41776	39684	29660
Hmln002189	549.09	505.11	550.096	C24H22O15	[M-H]-	Quercetin-3-O-(6''-malonyl)galactoside	Flavonoids	Flavonols	-	--	31626	27981	29077	34099	24337	45605	51684	43744	43628
Zmhn003082	357.08	173.04	358.09	C15H18O10	[M-H]-	5-O-Galloyl-methyl quinine ester	Phenolic acids	Phenolic acids	-	--	32333	30774	31460	13405	12561	13370	10468	16724	22187
Hmcp002539	463.12	317.06	462.116	C22H22O11	[M+H]+	Isorhamnetin-3-O-rhamnoside	Flavonoids	Flavonols	-	--	32663	27974	27760	36674	41688	35108	32235	31302	32730
Zmjp010694	359.11	344.09	358.105	C19H18O7	[M+H]+	5-Hydroxy-3,7,3',4'-tetramethoxyflavone (Retusin)	Flavonoids	Flavones	1245-15-4	--	33550	33216	32018	142970	153990	142390	85817	89379	93344
HJN074	591.15	289.07	592.158	C31H28O12	[M-H]-	Procyanidin A6	Tannins	Proanthocyanidins	-	--	34119	30263	31981	13390	9075.1	10486	28991	22415	19976
Hmln001836	651.16	489.12	652.164	C29H32O17	[M-H]-	Kaempferol-3-O-(6''-Acetyl)glucosyl-(1→3)-Galactoside	Flavonoids	Flavonols	-	--	34282	30480	38977	24518	27055	16654	25213	18391	29109
Lmhn002683	457.08	163.04	458.085	C22H18O11	[M-H]-	p-Coumaroylcaffeoyltartaric acid	Phenolic acids	Phenolic acids	-	--	34363	29886	38841	66764	45974	51609	53325	62537	49846
Lmhn002574	431.06	137.03	432.069	C20H16O11	[M-H]-	Caffeoyl(p-Hydroxybenzoyl)tartaric acid	Phenolic acids	Phenolic acids	-	--	34745	53594	24739	1630200	1507500	1587400	919300	906700	940400
mws1336	138.06	120	137.048	C7H7NO2	[M+H]+	4-Aminobenzoic acid	Phenolic acids	Phenolic acids	150-13-0	C00568	35080	35518	31479	40412	44634	39064	25874	41687	32203
Hmsn003721	531.33	531.33	532.338	C31H48O7	[M-H]-	Phytolaccagenin	Terpenoids	Triterpene	1802-12-6	--	35775	29334	29234	269730	327310	298760	332800	273240	272420
Lmfn000797	483.08	169.01	484.085	C20H20O14	[M-H]-	2,3-Di-O-Galloyl-D-Glucose	Tannins	Tannin	-	--	37189	31539	32877	20106	21964	20155	31773	31172	23824
Hmln003529	401.15	269.11	402.152	C18H26O10	[M-H]-	Benzyl β-primeveroside	Phenolic acids	Phenolic acids	130622-31-0	--	37708	70002	62604	95577	73990	74472	76631	54940	73023
Lmhn001650	269.03	137.02	270.038	C11H10O8	[M-H]-	p-Hydroxybenzoyltartaric acid	Phenolic acids	Phenolic acids	-	--	38360	38054	36614	21133	32463	22238	17081	20745	21607
pmb0130	203.12	144	202.111	C12H14N2O	[M+H]+	Acetryptine	Alkaloids	Phenolamine	3551-18-6	--	38788	34987	38931	47983	53083	50839	39203	44589	44343
pma0149	341.08	207.07	340.079	C15H16O9	[M+H]+	Sinapoyl malate	Phenolic acids	Phenolic acids	92344-58-6	C02887	38835	32979	34013	39545	45402	38905	27966	24784	34601
MWSslk244	375.11	342.08	374.1	C19H18O8	[M+H]+	Casticin (5,3'-Dihydroxy-3,6,7,4'-Tetramethoxyflavone)	Flavonoids	Flavones	479-91-4	--	39541	34489	37388	162230	168620	158360	96916	102710	105640
mws2184	207.07	135.1	208.074	C11H12O4	[M-H]-	Ethyl caffeate	Phenolic acids	Phenolic acids	102-37-4	--	40029	37987	37981	708750	758230	658010	496340	494810	475350
Zmhn000563	343.1	197.05	344.111	C15H20O9	[M-H]-	Syringic acid 4-O-rhamnoside	Lignans and Coumarins	Lignans	-	--	40080	43484	39843	61858	65477	51386	44077	63656	46678
pmn001687	295.05	163.04	296.053	C13H12O8	[M-H]-	Cis-Coutaric acid	Phenolic acids	Phenolic acids	67920-37-0	--	40220	38214	30308	27594	28746	29916	30831	26610	27600
Lmzn206829	453.34	453.34	454.345	C30H46O3	[M-H]-	Oleanonic acid	Terpenoids	Triterpene	17990-42-0	--	40666	23388	19950	805240	669990	611600	232630	300670	191280
mws1078	138.05	92.1	137.048	C7H7NO2	[M+H]+	Anthranilic Acid	Phenolic acids	Phenolic acids	118-92-3	C00108	41597	33885	28456	26168	19001	12233	25124	20141	32362
pmn001738	403.12	223.1	404.132	C17H24O11	[M-H]-	Oleoside 11-methyl ester	Phenolic acids	Phenolic acids	60539-23-3	--	42265	32266	57584	47592	38941	44603	47045	46892	76144
Hmhp002580	413.14	136.07	412.133	C19H24O10	[M+H]+	Methylpicraquassioside A	Lignans and Coumarins	Coumarins	-	--	43818	21751	29017	43782	45174	38177	24566	24809	29184
Lmyp004052	611.14	147.04	610.132	C30H26O14	[M+H]+	Quercetin-3-O-(6''-p-Coumaroyl)galactoside	Flavonoids	Flavonols	-	--	44963	48520	45238	60580	65963	53887	43529	45371	45149
HJAP024	611.16	593.15	610.154	C27H30O16	[M+H]+	Kaempferol-6,8-di-C-glucoside	Flavonoids	Flavones	-	--	46651	34784	28231	396290	325090	358200	358190	307820	283750
pmb0492	584.28	325	583.268	C34H37N3O6	[M+H]+	N',N'',N'''-p-Coumaroyl-cinnamoyl-caffeoyl spermidine	Alkaloids	Phenolamine	-	--	48086	52320	41534	46167	47641	49547	31675	23356	30932
HJN093	451.09	313.05	452.095	C20H20O12	[M-H]-	2-O-Salicyl-6-O-Galloyl-D-Glucose	Phenolic acids	Phenolic acids	-	--	48757	53695	68633	59577	57600	58973	61367	67290	70021
pmb2936	591.17	367.2	592.179	C28H32O14	[M-H]-	Disinapoyl glucoside	Phenolic acids	Phenolic acids	-	--	49700	46616	46545	93649	92133	80454	91221	89716	85959
Hmcn001884	463.09	301.03	464.095	C21H20O12	[M-H]-	6-Hydroxyluteolin 5-glucoside	Flavonoids	Flavones	-	--	50173	93740	121070	69003	58095	99563	89443	95807	61072
Lmjp003731	531.15	177.06	530.142	C26H26O12	[M+H]+	3,4-O-Dicaffeoylquinic Acid Methyl Ester*	Phenolic acids	Phenolic acids	-	--	50644	63326	56004	64329	76874	72969	62222	66612	59583
pmp000001	301.07	286.05	300.063	C16H12O6	[M+H]+	Hispidulin (5,7,4'-Trihydroxy-6-methoxyflavone)	Flavonoids	Flavones	1447-88-7	C10058	51155	42847	43110	153170	174960	167400	95048	110380	107310
mws1290	593.13	285	594.137	C30H26O13	[M-H]-	Kaempferol-3-O-(6''-p-Coumaroyl)glucoside (Tiliroside)	Flavonoids	Flavonols	20316-62-5	C17140	51230	47803	42693	41476	44523	47483	59348	52802	68259
Zmcp002507	377.15	179.07	376.137	C16H24O10	[M+H]+	Loganic acid	Terpenoids	Monoterpenoids	22255-40-9	C01512	51574	56357	52106	35367	50014	31596	32485	60493	51815
Lmxp001668	151.08	91.05	150.068	C9H10O2	[M+H]+	2-Methoxy-4-ethenylphenol	Phenolic acids	Phenolic acids	7786-61-0	C17883	52331	41068	47860	50523	38814	45672	46031	42663	36456
pmp000008	359.11	344.08	358.105	C19H18O7	[M+H]+	5-Hydroxy-6,7,3',4'-tetramethoxyflavone	Flavonoids	Flavones	21763-80-4	--	52688	49255	48584	251390	265310	249800	129560	141810	142830
mws0791	593.19	285	594.195	C28H34O14	[M-H]-	Poncirin (Isosakuranetin-7-O-neohesperidoside)	Flavonoids	Flavanones	14941-08-3	C09830	55127	64018	51597	64033	52052	49433	59746	57187	63456
mws0041	271.06	123.01	270.053	C15H10O5	[M+H]+	Baicalein	Flavonoids	Flavones	491-67-8	C10023	55217	61005	64183	323320	337760	288000	241580	218700	237680
HJN049	575.12	449.09	576.126	C30H24O12	[M-H]-	2α,3α-Epoxy-5,7,3',4'-tetrahydroxyflavan-(4β-8-catechin)	Tannins	Proanthocyanidins	-	--	55926	65871	52135	40320	23393	30706	71453	59715	84285
pmp000271	505.35	423.33	504.345	C30H48O6	[M+H]+	1β,2α,3α,19α-Tetrahydroxyurs-12-en-28-oic acid	Terpenoids	Triterpene	120211-98-5	--	56545	42123	46695	361090	332180	336060	292070	227020	284910
Lmrn001951	181.05	135.04	182.058	C9H10O4	[M-H]-	(S)-2-Hydroxy-3-(4-Hydroxyphenyl)Propanoic Acid	Phenolic acids	Phenolic acids	23508-35-2	--	56617	72213	57693	42364	44513	49418	46073	41173	34227
pme1651	176.1	130.1	175.063	C10H9NO2	[M+H]+	Indole 3-acetic acid (IAA)	Alkaloids	Plumerane	87-51-4	C00954	59134	53711	58417	51689	49017	46875	36612	42058	38815
Lmhn001386	299.04	167.03	300.048	C12H12O9	[M-H]-	Vnilloyltartaric acid	Phenolic acids	Phenolic acids	-	--	59371	75563	52721	79770	85241	64163	59729	62358	57681
MA10014775	109.03	81.03	110.037	C6H6O2	[M-H]-	Hydroquinone	Phenolic acids	Phenolic acids	123-31-9	C00530	59420	67401	63698	25571	29652	25320	38504	46871	46199
HJN041	451.12	289.07	452.131	C21H24O11	[M-H]-	Epicatechin glucoside	Flavonoids	Flavanols	-	--	59638	55559	47540	22808	24178	26912	33820	51050	47482
pmp000087	269.1	177.05	268.095	C13H16O6	[M+H]+	2-Feruloyl-sn-glycerol*	Phenolic acids	Phenolic acids	-	--	60219	68042	49559	27475	33353	29102	39683	29696	49685
mws1521	285.1	121.03	286.105	C13H18O7	[M-H]-	Salicin	Phenolic acids	Phenolic acids	138-52-3	C01451	60456	63801	63873	102100	89339	87957	75915	66726	81333
MWS20151	271.06	153.02	270.053	C15H10O5	[M+H]+	Apigenin	Flavonoids	Flavones	520-36-5	C01477	60510	61119	60190	139320	159540	121740	102870	103570	92625
pmb1587	207.14	165.2	206.131	C13H18O2	[M+H]+	4-Hydroxy-3,5-diisopropylbenzaldehyde	Phenolic acids	Phenolic acids	10537-86-7	--	62018	58818	56720	155020	144300	139780	107140	103350	112740
Zmbp003916	427.16	247.1	426.153	C20H26O10	[M+H]+	Praeroside VI	Lignans and Coumarins	Coumarins	-	--	62312	54413	42081	3891.8	6126.5	6114	16141	10295	18379
pmn001690	327.14	165.09	328.152	C16H24O7	[M-H]-	3-Hydroxy-4-isopropylbenzylalcohol-3-O-glucoside	Phenolic acids	Phenolic acids	-	--	62508	61428	63378	53648	62707	59242	65073	68057	70732
mws0160	181.05	108	182.058	C9H10O4	[M-H]-	3,4-Dihydroxybenzoic Acid Ethyl Ester (Protocatechuic acid ethyl ester)	Phenolic acids	Phenolic acids	3943-89-3	--	64414	65890	60468	4242400	4291200	4121500	2968100	3010200	2963100
pmp000405	823.41	647.38	822.404	C42H62O16	[M+H]+	Isoglycyrrhizic acid	Terpenoids	Triterpene	-	--	65136	64739	65581	124590	139880	120560	71456	77776	65235
HJN069	575.12	449.09	576.126	C30H24O12	[M-H]-	Tetrahydroxyflavan-(4α-8-epicatechin)	Flavonoids	Flavanols	-	--	67082	56255	55115	32741	20759	37358	59237	77792	68015
mws0145	151.04	93	152.047	C8H8O3	[M-H]-	O-Anisic acid (2-Methoxybenzoic acid)	Phenolic acids	Phenolic acids	529-75-9	--	68306	64776	57884	20476	24311	13167	62431	49392	45014
mws0058	299.06	284	300.063	C16H12O6	[M-H]-	Diosmetin (5,7,3'-Trihydroxy-4'-methoxyflavone)	Flavonoids	Flavanones	520-34-3	C10038	68919	69686	71762	156150	150500	141650	295940	309380	332870
Zmhn002545	463.12	323.08	464.131	C22H24O11	[M-H]-	4-O-(6'-O-Glucosylcaffeoyl)-3,4-dihydroxybenzyl alcohol	Phenolic acids	Phenolic acids	-	--	69367	70330	78270	44428	56888	52947	79605	69111	72279
pmf0440	163.08	91.1	162.068	C10H10O2	[M+H]+	4-MethoxycinnaMaldehyde	Phenolic acids	Phenolic acids	1963-36-6	C10475	69999	72773	82802	72121	79649	56681	48754	49658	49023
Rfmb26201	621.22	417.16	622.226	C30H38O14	[M-H]-	Syringaresinol-4'-O-(6''-acetyl)glucoside	Lignans and Coumarins	Lignans	-	--	70711	80021	47728	45612	47479	54319	64926	81782	47472
mws1329	463.09	300.7	464.095	C21H20O12	[M-H]-	Quercetin-7-O-glucoside	Flavonoids	Flavonols	491-50-9	C12639	71625	47664	65688	69223	59417	56694	117590	103000	106000
Hmmp006067	798.5	439.36	780.467	C42H68O13	[M+NH4]+	Oleanolic acid-3-O-glucosyl(1→2)glucoside	Terpenoids	Triterpene Saponin	-	--	71660	74153	65592	65189	73077	58192	74576	75848	66472
pmb2795	177	145	178.063	C10H10O3	[M-H]-	4-Methoxycinnamic acid	Phenolic acids	Phenolic acids	830-09-1	--	72498	69415	68833	56653	54965	46203	56619	52611	52744
pmn001710	521.13	359.08	522.137	C24H26O13	[M-H]-	Rosmarinic acid-3'-O-glucoside	Phenolic acids	Phenolic acids	910028-78-3	--	72703	195720	214840	219790	219680	148930	314870	285400	192820
Lmbn001981	137.02	93.03	138.032	C7H6O3	[M-H]-	2,5-Dihydroxybenzaldehyde	Phenolic acids	Phenolic acids	1194-98-5	C05585	74072	79541	102000	115670	130390	142620	130760	129380	107720
pmn001708	487.34	425.34	488.35	C30H48O5	[M-H]-	Asiatic acid	Terpenoids	Triterpene	464-92-6	C08617	74580	65951	60454	768050	808430	755650	716830	625310	614050
Hmmp007513	375.11	345.06	374.1	C19H18O8	[M+H]+	5,7-Dihydroxy-6,3',4',5'-tetramethoxyflavone (Arteanoflavone)	Flavonoids	Flavones	68710-17-8	--	74831	74996	73205	331760	389870	335970	173990	178200	183950
MWS20201	333.08	171.03	332.074	C13H16O10	[M+H]+	1-O-galloyl-β-D-glucose	Phenolic acids	Phenolic acids	13405-60-2	C01158	75507	78357	91999	77771	91941	90553	89017	86745	114520
Zmjp009119	375.11	345.06	374.1	C19H18O8	[M+H]+	5,4'-Dihydroxy-3,6,7,3'-tetramethoxyflavone	Flavonoids	Flavones	130252-52-7	--	76241	72945	77043	319020	362090	347210	175230	176380	179030
mws1375	304.15	185.09	303.143	C12H21N3O6	[M+H]+	Nicotianamine	Alkaloids	Alkaloids	34441-14-0	C05324	77799	84443	93244	102970	110620	100910	7995	9818.5	18030
pmp001047	347.17	167.11	346.163	C16H26O8	[M+H]+	Jasminoside G	Terpenoids	Monoterpenoids	871589-35-4	--	79702	57379	76259	179580	132150	146470	108090	105190	105950
pmn001660	381.19	235.1	382.199	C20H30O7	[M-H]-	Cinncassiol A	Phenolic acids	Phenolic acids	73599-11-8	C17645	80351	73219	92503	89292	84822	81960	107420	99691	100140
Lmjp002764	223.06	190.03	222.053	C11H10O5	[M+H]+	Umckalin (7-hydroxy-5,6-dimethoxycoumarin)	Lignans and Coumarins	Coumarins	43053-62-9	--	80524	77258	73757	50029	45769	33586	51250	62348	69198
MWSmce632	195.06	93.03	194.058	C10H10O4	[M+H]+	Vanillin acetate	Phenolic acids	Phenolic acids	881-68-5	--	80553	53303	69557	121830	115020	88786	88034	106610	83185
mws1074	177.02	121	178.027	C9H6O4	[M-H]-	Daphnetin	Lignans and Coumarins	Coumarins	486-35-1	C03093	81808	75394	71544	45959	42173	55424	48817	58611	60074
mws0704	140.01	78.96	141.019	C2H8NO4P	[M-H]-	O-Phosphorylethanolamine	Alkaloids	Alkaloids	1071-23-4	C00346	82769	77114	82435	86803	84310	93414	87660	93347	104060
Hmlp000935	154.09	137.06	153.078	C8H11NO2	[M+H]+	Vanillylamine	Alkaloids	Alkaloids	1196-92-5	C16666	83047	100210	85874	60774	66141	58947	48211	40188	43678
Zmhp004269	375.11	360.08	374.1	C19H18O8	[M+H]+	Skullcapflavone II	Flavonoids	Flavones	55084-08-7	C10183	84234	81406	84261	338110	376250	346730	221780	232510	237540
pme3544	471.2	425	470.194	C26H30O8	[M+H]+	Limonin	Terpenoids	Triterpene	1180-71-8	C03514	85791	98473	72723	234450	249670	278140	186250	210480	215130
pmp001161	389.12	328.1	388.116	C20H20O8	[M+H]+	5-Hydroxyauranetin	Flavonoids	Flavonols	50439-46-8	--	86596	79703	86883	523880	551570	536820	260360	276700	290350
HJN110	455.36	455.36	456.36	C30H48O3	[M-H]-	Betulinic acid	Terpenoids	Triterpene	472-15-1	C08619	86617	72720	48130	1004500	705870	849820	521770	670550	548540
Hmbn002692	517.16	175.04	518.164	C22H30O14	[M-H]-	6'-O-Feruloyl-D-sucrose	Phenolic acids	Phenolic acids	118230-77-6	--	87325	81986	77493	168010	138390	138060	136300	102850	104070
Hmcn000773	507.17	179.05	508.179	C21H32O14	[M-H]-	6'-O-Glucosylaucubin	Others	Others	-	--	87597	92432	79722	109340	109240	101440	119200	95259	106970
pmb0751	321.1	147.3	320.09	C16H16O7	[M+H]+	Trans-5-O-(p-Coumaroyl)shikimate	Phenolic acids	Phenolic acids	-	C02947	87784	86888	89088	104230	107500	82280	96619	113400	91332
Zmjn004519	235.1	220.07	236.104	C13H16O4	[M-H]-	Proglobeflowery acid	Phenolic acids	Phenolic acids	146367-85-3	--	90951	72209	90746	111250	118190	86793	130220	122710	106940
Zmhn000892	301.09	139.05	302.1	C13H18O8	[M-H]-	4-O-Glucosyl-3,4-dihydroxybenzyl alcohol	Phenolic acids	Phenolic acids	-	--	92205	84347	98786	81523	49601	58374	77561	75634	109300
Hmjp003546	505.35	469.33	504.346	C30H48O6	[M+H]+	Madecassic acid	Terpenoids	Triterpene	18449-41-7	--	95103	92939	91127	355740	309380	372250	282180	235350	285710
Hmgn001653	137.02	93.04	138.032	C7H6O3	[M-H]-	Protocatechualdehyde	Phenolic acids	Phenolic acids	139-85-5	C16700	95277	100500	89113	136860	148140	123420	83367	108610	125910
Hmsn002272	327.11	165.05	328.116	C15H20O8	[M-H]-	Demethyl coniferin	Phenolic acids	Phenolic acids	-	--	95307	98130	82079	64149	91081	73519	86869	81373	73073
pme0432	575.12	285.01	576.127	C30H24O12	[M-H]-	Procyanidin A2	Tannins	Proanthocyanidins	41743-41-3	C10237	95470	91925	85118	71646	62171	58365	82734	78027	81123
Lmcp004369	331.08	287.05	330.074	C17H14O7	[M+H]+	Quercetin-3',4'-dimethyl ether	Flavonoids	Flavonols	3306-29-4	--	96390	76674	96970	144950	183100	145620	71579	69599	85657
Zmdn001863	325	193	326.078	C18H14O6	[M-H]-	2-(7-Dihydroxyl)-benzofuranyl-ferulic acid	Phenolic acids	Phenolic acids	-	--	98141	84145	97676	49752	47983	37480	34273	41870	35042
mws0057	451.12	289	450.116	C21H22O11	[M+H]+	Eriodictyol-7-O-glucoside	Flavonoids	Flavanones	38965-51-4	--	100690	99197	83080	147710	125040	118070	117780	81510	146070
Lmbp002255	371.1	209.05	370.09	C16H18O10	[M+H]+	Fraxetin-8-O-glucoside (Fraxin)	Lignans and Coumarins	Coumarins	524-30-1	C09266	100700	101010	122090	154930	170470	143490	118830	113480	145500
Lmsp009872	343.12	299.09	342.11	C19H18O6	[M+H]+	5,7,3',4'-Tetramethoxyflavone	Flavonoids	Flavones	855-97-0	--	100930	101640	103210	434810	449060	417130	237400	246920	253550
Lmzn006284	471.35	471.35	472.355	C30H48O4	[M-H]-	2α-Hydroxyursolic acid	Terpenoids	Triterpene	-	--	101310	57964	68325	2204500	2402700	1904800	1590700	1558600	1215500
pmb0758	491.15	329	490.148	C24H26O11	[M+H]+	Anisic acid-O-feruloyl glucoside	Phenolic acids	Phenolic acids	-	--	102190	95095	118400	95909	87354	68470	64872	69571	83680
pme2693	131.12	114.09	130.111	C6H14N2O	[M+H]+	N-Acetylputrescine	Alkaloids	Phenolamine	18233-70-0	C02714	103240	124940	101030	123920	143700	132510	155420	160270	169260
mws1361	449.11	151	450.116	C21H22O11	[M-H]-	Taxifolin-3-O-rhamnoside (Astilbin)	Flavonoids	Flavanonols	29838-67-3	C17449	103650	88863	85118	79782	97518	97638	122250	128300	104550
Lmhn003373	253.04	137.02	254.043	C11H10O7	[M-H]-	p-Hydroxybenzoylmalic acid	Phenolic acids	Phenolic acids	-	--	103670	96360	99849	117770	118680	116210	101170	100700	81687
pmb2554	529.16	193.1	530.164	C23H30O14	[M-H]-	5-O-Feruloyl quinic acid glucoside	Phenolic acids	Phenolic acids	-	--	104570	109310	115130	105590	106820	101770	117650	129100	118410
pme2836	178.09	160	177.079	C10H11NO2	[M+H]+	5-Hydroxytryptophol	Alkaloids	Plumerane	154-02-9	--	105100	93349	75922	47267	52537	95930	86231	100770	109780
Zmlp007578	345.06	313.03	344.053	C17H12O8	[M+H]+	3,3',4-O-Trimethylellagic acid	Tannins	Tannin	1617-49-8	C10836	105660	96905	91395	276120	273230	298200	153190	167410	152330
pmn001649	1153.26	1001.2	1154.27	C60H50O24	[M-H]-	Cinnamtannin A2	Tannins	Tannin	86631-38-1	C17625	106060	103860	103610	34250	38228	42277	65936	92617	82580
pmc0682	133.1	105.1	132.069	C8H8N2	[M+H]+	4-Aminoindole	Alkaloids	Plumerane	5192-23-4	--	106340	98354	97929	84938	94360	100280	88381	107480	105390
pmn001648	863.18	411.1	864.19	C45H36O18	[M-H]-	Cinnamtannin D1	Tannins	Tannin	97233-06-2	C17632	106810	107630	86330	39203	54383	38656	91527	106590	85919
Zmzn001549	325.09	119.05	326.1	C15H18O8	[M-H]-	Ferulic acid-1-O-glucoside	Phenolic acids	Phenolic acids	14364-05-7	C04415	108670	118530	118000	183570	206280	187470	175210	174460	213470
Lmbp002309	371.1	209.05	370.126	C17H22O9	[M+H]+	Sinapaldehyde-4-O-Glucoside	Phenolic acids	Phenolic acids	154461-65-1	--	109410	129550	89574	155430	146920	125400	127240	110310	150320
pmp001244	266.13	207.06	266.124	C14H20NO4+	[M]+	Caffeoylcholine	Alkaloids	Phenolamine	87189-10-4	--	109920	102030	105590	152810	167990	125780	118540	118850	97729
Zmhn002301	325.09	163.04	326.1	C15H18O8	[M-H]-	p-Coumaric acid-4-O-glucoside	Phenolic acids	Phenolic acids	117405-48-8	C06739	111560	100460	116940	230910	170190	180090	162600	205750	156410
pmn001416	451.1	341.06	452.111	C24H20O9	[M-H]-	Catechin-(7,8-bc)-4α-(3,4-dihydroxyphenyl)-dihydro-2-(3H)-one	Flavonoids	Flavanols	-	--	113640	109720	95081	85762	79379	78859	128500	132000	113350
pmb0501	131.13	114.1	130.122	C5H14N4	[M+H]+	Agmatine	Alkaloids	Phenolamine	306-60-5	C00179	113820	123930	114250	115760	116130	133220	154920	166430	196280
pmb3066	481.14	319.2	482.142	C22H26O12	[M-H]-	5-O-p-Coumaroylshikimic acid O-glucoside	Phenolic acids	Phenolic acids	-	--	114540	121160	110250	62772	56419	62013	75795	79000	82140
Lmhp002242	757.22	287.06	757.219	C33H41O20+	[M]+	Cyanidin-3-O-(2''-O-glucosyl)rutinoside	Flavonoids	Anthocyanidins	-	--	115510	151310	156910	148440	156930	125490	133330	123750	128820
Lmsn006753	581.17	273.08	582.174	C30H30O12	[M-H]-	Phloretin-4'-O-(6''-p-Coumaroyl)glucoside	Flavonoids	Chalcones	-	--	115740	115140	110880	290750	272670	267640	220580	220120	233700
MWSslk097	195.06	163.04	194.058	C10H10O4	[M+H]+	Dimethyl phthalate	Phenolic acids	Phenolic acids	131-11-3	C11233	116540	118790	117880	279560	266140	243460	202530	223400	210350
pmb3317	371.1	179.1	372.106	C16H20O10	[M-H]-	Quinacyl syringic acid	Phenolic acids	Phenolic acids	-	--	118670	91436	127120	59672	69495	59434	59552	64235	69773
Lmsp003161	757.22	287.06	756.211	C33H40O20	[M+H]+	Kaempferol-3-O-sophoroside-7-O-rhamnoside	Flavonoids	Flavonols	-	--	118970	105500	110000	167380	171440	153520	138840	149970	141420
pme2598	167.03	123.04	168.042	C8H8O4	[M-H]-	3,4-Dihydroxybenzeneacetic acid	Phenolic acids	Phenolic acids	102-32-9	C01161	126950	122130	111490	84959	78249	80698	136070	133050	93345
Hmhn007817	487.34	469.33	488.35	C30H48O5	[M-H]-	2α,3α-Dihydroxyursolic acid	Terpenoids	Triterpene	-	--	130460	119840	115150	1423900	1331700	1261400	1337900	1252900	1174000
pmb0824	537.1	177.4	536.153	C25H28O13	[M+H]+	Syringic acid-4-O-(6''-feruloyl)glucoside	Phenolic acids	Phenolic acids	-	--	130970	131000	150870	190620	210240	185240	118040	136070	139960
pmb2211	343.3	240.7	342.288	C19H38N2O3	[M+H]+	Cocamidopropyl betaine	Alkaloids	Alkaloids	4292-10-8	--	131450	147150	182990	334840	352070	402700	236270	240600	247470
MWSmce387	183.03	124.02	184.037	C8H8O5	[M-H]-	3-O-Methylgallic acid	Phenolic acids	Phenolic acids	3934-84-7	C05616	131810	132480	125800	97538	100640	89696	120170	111690	103910
Zmhn001358	299.08	137.02	300.084	C13H16O8	[M-H]-	4-O-Glucosyl-4-hydroxybenzoic acid	Phenolic acids	Phenolic acids	-	--	131970	123110	121540	100170	106340	117010	147140	137460	108530
Lmhn003223	279.05	147.04	280.058	C13H12O7	[M-H]-	Cinnamoyltartaric acid	Phenolic acids	Phenolic acids	-	--	133580	161150	137200	108090	134960	113150	97488	93485	99083
MWSmce394	487.34	469.33	488.35	C30H48O5	[M-H]-	Tormentic acid	Terpenoids	Triterpene	13850-16-3	--	135890	120710	114980	1401900	1338900	1245700	1377700	1267200	1152700
Lmjp002906	479.12	317.07	478.111	C22H22O12	[M+H]+	Rhamnetin-3-O-Glucoside	Flavonoids	Flavonols	27875-34-9	--	136050	93535	196110	109770	151850	145620	224040	181680	243480
mws1073	595.17	457.2	594.158	C27H30O15	[M+H]+	Apigenin-6,8-di-C-glucoside	Flavonoids	Flavones	23666-13-9	C10195	138660	121150	146170	120710	136270	143810	105160	141380	150780
MWSmce560	471.35	441.33	472.355	C30H48O4	[M-H]-	23-Hydroxybetulinic acid	Terpenoids	Triterpene	85999-40-2	--	142740	122620	107740	2665800	2528600	2282200	2004000	1965100	1738400
pmn001382	515.12	353.09	516.127	C25H24O12	[M-H]-	Isochlorogenic acid A	Phenolic acids	Phenolic acids	2450-53-5	--	144040	138030	115220	70984	97289	107620	162190	104950	107720
Lmjp003206	759.2	303.05	758.191	C32H38O21	[M+H]+	Quercetin-3-O-Sambubioside-5-O-Glucoside	Flavonoids	Flavonols	-	--	145400	152430	112060	161590	133750	144920	152270	161620	134060
mws0182	151.04	106.9	152.047	C8H8O3	[M-H]-	p-Hydroxyphenyl acetic acid	Phenolic acids	Phenolic acids	156-38-7	C00642	147320	137920	147990	143320	149390	143460	168970	165850	145450
Zmln000899	343.11	181.05	344.111	C15H20O9	[M-H]-	Syringaldehyde-4-O-glucoside	Phenolic acids	Phenolic acids	-	--	147650	159290	153900	160110	145130	137950	187480	195790	191260
mws2120	291.01	247	292.022	C13H8O8	[M-H]-	Brevifolin carboxylic acid	Phenolic acids	Phenolic acids	18490-95-4	--	148500	142340	126640	59574	48141	52317	26398	41353	53314
mws1066	579.17	271	580.179	C27H32O14	[M-H]-	Naringenin-7-O-Rutinoside(Narirutin)	Flavonoids	Flavanones	14259-46-2	C09793	161180	143160	150530	119570	102350	94350	204390	163700	187090
Hmcp005697	425.37	191.18	424.37	C30H48O	[M+H]+	δ-Amyrenone	Terpenoids	Triterpene	20248-08-2	--	161410	9313.4	9146.8	204170	321020	295900	113060	110540	79647
pmn001650	1153.26	575.1	1154.27	C60H50O24	[M-H]-	Cinnamtannin B2	Tannins	Tannin	88038-12-4	C17629	169850	195570	157370	70205	70339	63959	159420	143870	114230
Hmbp001276	169.05	65.03	168.042	C8H8O4	[M+H]+	Gallacetophenone	Phenolic acids	Phenolic acids	528-21-2	--	171410	197670	149270	180810	209030	206180	185160	192750	168110
pmp001048	361.15	199.1	360.142	C16H24O9	[M+H]+	Ixoroside	Terpenoids	Monoterpenoids	58514-30-0	--	178190	181610	166960	169710	151620	161360	174380	195860	177980
mws0051	285.08	270	284.068	C16H12O5	[M+H]+	Acacetin	Flavonoids	Flavones	480-44-4	C01470	178900	179450	175230	969060	1013300	918450	560860	603900	618670
pmp000509	127.04	109.02	126.032	C6H6O3	[M+H]+	Maltol	Others	Others	118-71-8	C11918	179990	178500	136530	129550	167710	96240	126900	151990	193370
Lmgp002593	123.04	77.04	122.037	C7H6O2	[M+H]+	3-hydroxybenzaldehyde	Phenolic acids	Phenolic acids	100-83-4	C03067	181700	183970	192360	102480	167720	178110	173680	177780	201390
MWSmce157	144.1	58.06	143.095	C7H13NO2	[M+H]+	Stachydrine	Alkaloids	Pyrrole alkaloids	471-87-4	C10172	181890	167000	197600	223160	231750	242920	281500	302830	291470
pme1611	433.11	313	434.121	C21H22O10	[M-H]-	Isohemiphloin	Flavonoids	Flavonoid carbonoside	3682-02-8	--	182000	180750	166790	257680	235960	270120	258070	272740	260480
Cmcp005829	649.39	469.33	648.387	C36H56O10	[M+H]+	Potentilanoside B	Terpenoids	Triterpene Saponin	-	--	185560	218680	207750	235880	206910	207820	234370	223390	223710
MWSHY0019	611.2	303.09	610.19	C28H34O15	[M+H]+	Hesperetin-7-O-neohesperidoside(Neohesperidin)	Flavonoids	Flavanones	13241-33-3	C09806	186380	200930	205370	231150	200570	201530	238260	202870	169670
Hmcp005575	627.15	303.05	626.148	C27H30O17	[M+H]+	Quercetin-5,4ʹ-di-O-glucoside	Flavonoids	Flavones	-	--	186400	180700	186730	261930	258880	264040	160790	204910	155150
Hmcp002207	479.12	317.06	478.111	C22H22O12	[M+H]+	Isorhamnetin-7-O-glucoside (Brassicin)	Flavonoids	Flavonols	6743-96-0	--	187630	193080	214220	144790	131220	153560	193640	188530	176620
Lmcp005542	627.13	303.05	627.134	C30H27O15+	[M]+	Delphinidin-3-O-(6''-O-caffeoyl)glucoside	Flavonoids	Anthocyanidins	-	--	193090	184840	176760	264230	266280	243180	176020	170720	156500
Zmhn002334	355.1	193.05	356.111	C16H20O9	[M-H]-	6-O-Feruloyl-D-glucose	Phenolic acids	Phenolic acids	137887-25-3	--	194460	183070	169330	137560	127070	125040	141530	185500	178200
pmb2497	197	153	198.053	C9H10O5	[M-H]-	4-Hydroxy-3-methoxymandelate	Phenolic acids	Phenolic acids	55-10-7	C05584	195320	189300	185750	145300	139510	133140	108660	89345	119750
pmn001591	487.34	469.3	488.35	C30H48O5	[M-H]-	Rutundic acid	Terpenoids	Triterpene	20137-37-5	--	195510	173090	189900	4253100	3773200	3935600	3563400	3491300	2834500
Lmmn002260	551.21	389.17	552.221	C27H36O12	[M-H]-	5'-Methoxyisolariciresinol-9'-O-glucoside	Lignans and Coumarins	Lignans	-	--	202600	211100	221170	217070	258780	287780	277090	323310	279230
Lmtn002997	493.1	331.05	494.106	C22H22O13	[M-H]-	Mearnsetin-3-O-glucoside	Flavonoids	Flavones	-	--	202980	136360	240370	61067	71317	55671	170550	182180	195590
HJN046	863.19	575.12	864.19	C45H36O18	[M-H]-	Aesculitannin A	Tannins	Tannin	-	--	204090	158110	139260	72311	97463	71972	113210	133180	109680
pmn001371	549.2	387.15	550.205	C27H34O12	[M-H]-	Eucommin A	Lignans and Coumarins	Lignans	99633-12-2	C10560	214410	215500	236320	177720	199800	198230	308300	321570	277630
Lmsp004301	451.12	289.07	450.116	C21H22O11	[M+H]+	3',5,5',7-Tetrahydroxyflavanone-7-O-glucoside	Flavonoids	Flavanones	-	--	216030	233100	198280	226020	205800	218730	226590	266870	254000
Zmcp002924	611.16	287.05	611.161	C27H31O16+	[M]+	Cyanidin-3-O-(2''-O-glucosyl)glucoside	Flavonoids	Anthocyanidins	38820-68-7	C16306	217850	404980	225550	391960	295210	287450	271430	297700	324760
Cmqp001987	377.14	179.07	376.137	C16H24O10	[M+H]+	8-hydroxy-10-hydrosweroside	Terpenoids	Monoterpenoids	-	--	218860	197820	221670	132870	142270	149820	177110	195150	166560
Hmln000873	331.07	169.01	332.075	C13H16O10	[M-H]-	2-O-Galloyl-D-glucose	Phenolic acids	Phenolic acids	-	--	229620	232650	210910	115150	101870	121920	184600	175580	174880
Lmtn003096	523.21	361.14	524.226	C26H36O11	[M-H]-	(-)-Secoisolariciresinol 4-O-glucoside	Lignans and Coumarins	Lignans	-	--	229940	191600	166180	200160	226750	229220	269220	278130	285070
MWSHY0118	343.12	282.09	342.11	C19H18O6	[M+H]+	Scutellarein tetramethyl ether	Flavonoids	Flavones	1168-42-9	C14472	231200	216920	223160	921670	951340	890530	517480	523550	542660
pmp001230	279.16	121	278.152	C16H22O4	[M+H]+	Senkyunolide M	Others	Others	146986-60-9	--	231220	217540	214470	2273900	2126200	1966600	1557800	1505700	1466000
Hmxp008844	419.13	404.11	418.126	C21H22O9	[M+H]+	Gardenin A	Flavonoids	Flavones	21187-73-5	--	232570	234830	245010	978300	1061100	979260	555350	571520	597900
Zmhn001926	299.08	137.02	300.084	C13H16O8	[M-H]-	1-O-Salicyl-D-glucose	Phenolic acids	Phenolic acids	60517-74-0	--	234340	194970	207960	8195200	8788800	7940100	6044600	5214200	5472600
Hmtn001302	299.08	137.02	300.085	C13H16O8	[M-H]-	Glucosyloxybenzoic acid	Phenolic acids	Phenolic acids	-	--	240050	215730	205190	8215500	9344500	7738900	5449300	5270900	5265300
mws1577	549.18	225	550.19	C23H34O15	[M-H]-	Genipin-1-O-gentiobioside	Terpenoids	Monoterpenoids	29307-60-6	C16965	244780	155970	221220	370800	154070	210480	303740	246480	394590
Lmmn000774	343.1	181.05	344.111	C15H20O9	[M-H]-	Dihydrocaffeoylglucose	Phenolic acids	Phenolic acids	-	--	250700	258130	279720	244510	152960	264940	276540	300700	229860
Cmrp002432	377.14	179.07	376.137	C16H24O10	[M+H]+	Adoxosidic acid	Terpenoids	Monoterpenoids	84375-46-2	--	253960	202670	193730	157310	186070	143260	233460	253010	250030
mws4085	223.06	193	224.068	C11H12O5	[M-H]-	Sinapic acid	Phenolic acids	Phenolic acids	530-59-6	C00482	254610	246310	255970	48760	65790	54808	151270	158350	143150
mws4160	285.08	270.07	284.068	C16H12O5	[M+H]+	Wogonin (5,7-Dihydroxy-8-Methoxyflavone)	Flavonoids	Flavones	632-85-9	C10197	255870	246080	243650	1362700	1402500	1254900	806980	829930	851890
Lmdn001560	345.12	165.06	346.126	C15H22O9	[M-H]-	6-DeoxyCatalpol	Terpenoids	Monoterpenoids	99499-99-7	--	256310	276180	286480	285760	283780	257700	280650	304110	315790
pme3250	285.08	270	284.068	C16H12O5	[M+H]+	Biochanin A	Flavonoids	Isoflavones	491-80-5	C00814	260410	250670	241180	1338400	1330100	1298300	759990	857780	822280
Lmlp005236	451.12	289.08	450.116	C21H22O11	[M+H]+	Dihydrokaempferol-3-O-glucoside	Flavonoids	Flavanonols	1049-08-8	--	262070	177420	221860	231130	266210	242170	250820	238610	322230
pmn001700	455.35	455.35	456.36	C30H48O3	[M-H]-	24,30-Dihydroxy-12(13)-enolupinol	Terpenoids	Triterpene	-	--	263550	197710	199130	6082100	4411900	5015300	2803800	2559200	2251300
pmb3062	385.1	151.1	386.102	C17H22O10	[M-H]-	1-O-Eudesmoylquinic acid	Phenolic acids	Phenolic acids	-	--	264990	275940	269080	313740	334330	284650	286440	304740	297030
mws0918	283.06	268	284.068	C16H12O5	[M-H]-	Prunetin (5,4'-Dihydroxy-7-methoxyisoflavone)	Flavonoids	Isoflavones	552-59-0	C10521	267940	277860	258990	952860	1002300	871760	951700	932800	899270
pmn001511	285.1	123	286.105	C13H18O7	[M-H]-	3-Hydroxy-5-Methylphenol-1-O-Glucoside	Phenolic acids	Phenolic acids	-	--	269830	253490	269740	600020	563810	536340	337080	356810	322430
Lmzn001875	741.23	579.18	742.232	C33H42O19	[M-H]-	Naringenin-7-O-Rutinoside-4'-O-glucoside	Flavonoids	Flavanones	-	--	269930	270000	283210	271340	286120	260660	421030	366520	401640
pmp000438	443.39	425.38	442.381	C30H50O2	[M+H]+	Betulin	Terpenoids	Triterpene	473-98-3	C08618	270000	48243	41991	529410	557060	447320	115980	112080	120120
pmn001547	589.12	437.1	590.127	C27H26O15	[M-H]-	3-Hydroxy-5-Methylphenol-1-O-(6'-Digalloyl)Glucoside	Phenolic acids	Phenolic acids	-	--	271920	304410	345360	56325	36049	36101	158610	174160	188280
Lmmp003087	331.1	169.05	330.095	C14H18O9	[M+H]+	Mudanoside A	Phenolic acids	Phenolic acids	-	--	273800	290060	294070	337720	374260	388910	357920	289900	345860
Lmcp003788	479.12	317.06	478.111	C22H22O12	[M+H]+	Isotamarixin	Flavonoids	Flavonols	-	--	274750	216280	312530	320720	296660	226930	368720	343070	326300
Hmbn004734	455.32	455.32	456.325	C29H44O4	[M-H]-	30-Norhederagenin	Steroids	Steroidal saponins	117654-06-5	--	286800	141960	127440	1641900	1767900	1600300	1393800	1242700	1208800
Lmyp003951	227.09	181.09	226.084	C11H14O5	[M+H]+	3-Hydroxy-1-(4-hydroxy-3,5-dimethoxyphenyl)propan-1-one	Phenolic acids	Phenolic acids	-	--	292170	233510	305840	61636	51232	47276	120250	108890	113640
mws0983	326.31	62.06	325.298	C20H39NO2	[M+H]+	N-Oleoylethanolamine	Alkaloids	Alkaloids	111-58-0	C20792	292830	313480	315620	5444700	5817800	5327600	3287600	3527300	3355800
pmn001378	519.19	357.14	520.194	C26H32O11	[M-H]-	Pinoresinol-4-O-glucoside	Lignans and Coumarins	Lignans	41607-20-9	C17529	295980	256590	228800	478700	415170	393020	251630	255780	262530
Zmsp007375	373.13	343.08	372.121	C20H20O7	[M+H]+	3,5,7,3'4'-Pentamethoxyflavone	Flavonoids	Flavones	1247-97-8	--	306550	290730	306810	1247500	1345200	1265300	675530	710790	751980
Lmap001661	373.15	137.06	372.142	C17H24O9	[M+H]+	Grevilloside C	Phenolic acids	Phenolic acids	1094004-47-3	--	307870	346980	318660	379890	382960	342500	288760	333500	339590
Zmhn002764	477.11	323.07	478.111	C22H22O12	[M-H]-	4-O-(6'-O-Glucosylcaffeoyl)-3,4-dihydroxybenzoic acid	Phenolic acids	Phenolic acids	-	--	311350	301470	273670	235650	231880	238470	276980	255620	228940
pme1137	140.03	94	139.027	C6H5NO3	[M+H]+	6-Hydroxynicotinic acid	Alkaloids	Pyridine alkaloids	5006-66-6	C01020	317510	383940	386340	308580	301740	306530	236710	266860	296670
pme1439	165.05	119	164.047	C9H8O3	[M+H]+	p-Coumaric acid	Phenolic acids	Phenolic acids	501-98-4	C00811	318020	268680	292250	218480	169730	212110	200120	217770	291920
pmn001419	325.09	163.04	326.1	C15H18O8	[M-H]-	1-O-[(E)-p-Cumaroyl]-D-glucose	Phenolic acids	Phenolic acids	-	--	318780	352150	348290	605610	669730	688270	550790	597240	579630
Lmfp005436	587.1	303.09	586.096	C27H22O15	[M+H]+	Quercetin-3-O-(2''-Galloyl)Arabinoside	Flavonoids	Flavonols	-	--	320250	330150	350810	433420	430850	413970	419000	383960	378930
Lmnn002886	477.14	179.03	478.148	C23H26O11	[M-H]-	1'-O-(3,4-Dihydroxyphenethyl)-O-caffeoyl-glucoside	Phenolic acids	Phenolic acids	-	--	334800	261030	326990	237980	290020	282490	310380	275920	296020
Lmfn000604	331.07	169.01	332.074	C13H16O10	[M-H]-	6-O-Galloyl-D-glucose	Phenolic acids	Phenolic acids	13186-19-1	--	342940	362080	345050	334680	349460	307370	399710	451750	436250
pmb2947	865.2	407.1	866.206	C45H38O18	[M-H]-	Catechin-catechin-catechin	Flavonoids	Flavanols	-	--	348100	372440	368900	81536	87974	103220	296310	287820	271980
Zmhn001703	331.07	169.02	332.074	C13H16O10	[M-H]-	5-O-Galloyl-D-hamamelose	Phenolic acids	Phenolic acids	-	--	359130	352100	349150	327890	369710	315770	395430	459520	420920
MWS20152	417.16	402.1	418.163	C22H26O8	[M-H]-	Syringaresinol	Lignans and Coumarins	Lignans	21453-71-4	C10889	361110	371560	354580	185990	187390	188010	276990	280390	270380
Lmhn002321	461.07	167.04	462.08	C21H18O12	[M-H]-	Vnilloylcaffeoyltartaric acid	Phenolic acids	Phenolic acids	-	--	361500	344890	329130	669230	786170	586610	705130	607120	637200
Lmjp003822	531.15	177.06	530.142	C26H26O12	[M+H]+	3,5-Dicaffeoylquinic Acid Methyl Ester	Phenolic acids	Phenolic acids	159934-13-1	--	369380	368610	339520	505950	529270	540170	424790	450950	459320
mws0467	165.06	119.05	166.063	C9H10O3	[M-H]-	3-(4-Hydroxyphenyl)-propionic acid	Phenolic acids	Phenolic acids	501-97-3	C01744	378470	347970	374860	422770	428480	366100	410160	391300	414000
pmn001381	349.15	187.1	350.158	C15H26O9	[M-H]-	Eucommioside	Terpenoids	Terpene	-	--	380490	348890	335810	197800	338490	322790	337120	340680	295220
Lmcp007265	389.12	359.08	388.116	C20H20O8	[M+H]+	3'-Demethylnobiletin	Flavonoids	Flavones	112448-39-2	--	384200	386520	380150	1011900	1069700	975150	575530	620880	618670
Lmsp004450	359.15	131.05	358.142	C20H22O6	[M+H]+	Dehydrodiconiferyl alcohol	Phenolic acids	Phenolic acids	97465-82-2	--	387620	446850	449800	356440	354080	426490	437340	428690	647570
Hmsn003773	529.31	529.31	530.322	C31H46O7	[M-H]-	Phytolaccic acid G	Terpenoids	Triterpene	-	--	390520	362120	325070	5297400	5391800	4902700	4995600	4561100	4380400
Lmmp003042	169.05	123.04	168.042	C8H8O4	[M+H]+	Protocatechuic Acid Methyl Ester	Phenolic acids	Phenolic acids	2150-43-8	--	398130	389300	482740	487740	514020	498570	471630	545490	531990
pmn001706	471.35	471.35	472.355	C30H48O4	[M-H]-	2-Hydroxyoleanolic acid	Terpenoids	Triterpene	26707-60-8	--	405560	339540	319230	11574000	11217000	9204500	7399700	6705900	6006800
pmb3055	513.1	191.1	514.132	C22H26O14	[M-H]-	p-Coumaroylquinic acid-4'-O-glucuronide	Phenolic acids	Phenolic acids	-	--	415870	505700	576270	492970	533590	363280	443690	498400	469150
HJN003	385.11	223.06	386.122	C17H22O10	[M-H]-	1-O-Sinapoyl-D-glucose	Phenolic acids	Phenolic acids	-	C01175	422730	477180	465640	461070	439410	486440	519090	454330	494840
mws1313	373.13	312.1	372.121	C20H20O7	[M+H]+	Sinensetin (5,6,7,3',4'-pentamethoxyflavone)	Flavonoids	Flavones	2306-27-6	C10186	425000	405590	413560	1702900	1836600	1638300	899070	942380	986440
Cmjn004337	401.14	269.1	402.153	C18H26O10	[M-H]-	Benzyl-(2''-O-xylosyl)glucoside	Phenolic acids	Phenolic acids	-	--	448000	517650	453770	621090	656110	612250	617580	618340	751340
Hmjn008136	469.33	469.33	470.34	C30H46O4	[M-H]-	Camaldulenic acid	Terpenoids	Triterpene	71850-15-2	--	453630	406980	355350	6597500	7506900	6750800	5451400	5654100	4663600
mws0046	579.17	271.06	580.179	C27H32O14	[M-H]-	Naringenin-7-O-Neohesperidoside(Naringin)	Flavonoids	Flavanones	10236-47-2	C09789	456390	425270	437880	315050	338850	276830	599510	528880	551000
Zmhn002750	461.11	323.08	462.117	C22H22O11	[M-H]-	4-O-(6'-O-Glucosylcaffeoyl)-4-hydroxybenzoic acid	Phenolic acids	Phenolic acids	-	--	463230	502880	396220	1233000	1261800	1054000	1081200	1017500	1226000
Lmmn001643	163.04	119.05	164.047	C9H8O3	[M-H]-	2-Hydroxycinnamic acid	Phenolic acids	Phenolic acids	583-17-5	C01772	466710	499240	376810	149780	129370	154050	334180	249150	322740
Lmcp007155	373.13	343.08	372.121	C20H20O7	[M+H]+	3',4',5',5,7-Pentamethoxyflavone	Flavonoids	Flavones	53350-26-8	--	467120	478990	460790	2115300	2263800	2085100	1087700	1143100	1134900
Lmbn002648	163.04	119.05	164.047	C9H8O3	[M-H]-	α-Hydroxycinnamic Acid	Phenolic acids	Phenolic acids	5801-57-0	C02763	477650	522610	424730	162170	173100	166970	315470	331720	249640
mws0009	179.07	91	178.063	C10H10O3	[M+H]+	Coniferaldehyde	Phenolic acids	Phenolic acids	20649-42-7	C02666	481970	478010	476030	281890	270290	252970	301940	347490	374840
Jmbp006554	389.12	359.07	388.116	C20H20O8	[M+H]+	ethyl rosmarinate	Phenolic acids	Phenolic acids	-	--	483820	493830	475640	2967000	3107600	2803500	1495100	1558000	1659000
MWSHY0101	389.12	359.08	388.116	C20H20O8	[M+H]+	5-Hydroxy-6,7,8,3',4'-pentamethoxyflavone	Flavonoids	Flavones	2174-59-6	--	485270	473840	479320	2863800	3061500	2925000	1501900	1469100	1568300
mws1013	177.02	133.2	178.027	C9H6O4	[M-H]-	Esculetin	Lignans and Coumarins	Coumarins	305-01-1	C09263	492590	522250	469570	323080	310120	287370	418040	388670	430530
mws1346	162.08	98	161.069	C6H11NO4	[M+H]+	DL-2-Aminoadipic acid	Alkaloids	Alkaloids	542-32-5	C00956	496370	401440	462770	678040	703380	635370	829480	969400	760170
HJN102	677.17	515.14	678.158	C34H30O15	[M-H]-	3,4,5-Tricaffeoylquinic acid	Phenolic acids	Phenolic acids	86632-03-3	--	498950	379050	470970	704550	814420	498210	651700	488850	511100
mws0836	577.14	425.1	578.142	C30H26O12	[M-H]-	Procyanidin B1	Tannins	Proanthocyanidins	20315-25-7	--	504900	518280	556560	108780	94193	86098	354510	372630	401580
mad1424	427.05	295.05	426.043	C17H14O13	[M+H]+	Ditartaroyl-hydroxycoumarin	Lignans and Coumarins	Coumarins	-	--	514520	570860	572050	673360	684260	611010	480690	515670	579960
Lmsp003881	741.22	287.06	740.216	C33H40O19	[M+H]+	Kaempferol-3-O-rutinoside-7-O-rhamnoside	Flavonoids	Flavonols	-	--	538750	627690	650300	478950	373810	303050	508730	624140	565000
Lmhn003074	309.06	193.05	310.069	C14H14O8	[M-H]-	Feruloylmalic acid	Phenolic acids	Phenolic acids	-	--	553790	614210	595300	698440	702540	564420	510120	519440	590220
MWSmce342	311.04	135.05	312.048	C13H12O9	[M-H]-	2-Caffeoyl-L-tartaric acid (Caftaric acid)	Phenolic acids	Phenolic acids	67879-58-7	--	562090	577620	531510	55413	58409	46405	82711	72827	77146
mws0102	160.04	116	161.048	C9H7NO2	[M-H]-	Indole-5-carboxylic acid*	Alkaloids	Plumerane	1670-81-1	--	562330	573170	560330	745570	734310	770320	740210	702630	730150
Hmgp002036	479.12	317.06	478.112	C22H22O12	[M+H]+	Nepetin-7-O-glucoside	Flavonoids	Flavones	569-90-4	--	565040	461480	559730	203780	273050	158780	445120	384860	385510
Cmpp007319	261.11	189.06	260.105	C15H16O4	[M+H]+	7-Methoxy-5-Prenyloxycoumarin	Lignans and Coumarins	Coumarins	35590-41-1	--	578680	597170	541370	622970	660470	567680	513320	504860	525680
Hmdp103165	741.22	287.06	740.216	C33H40O19	[M+H]+	Clitorin	Flavonoids	Flavones	55804-74-5	--	578850	442430	564540	443490	421530	311140	584830	514200	549480
Lmgn002250	677.17	191.06	678.18	C31H34O17	[M-H]-	Dicaffeoylquinic acid-O-glucoside	Phenolic acids	Phenolic acids	-	--	646920	638030	650660	650620	656860	611940	594540	562560	555700
pmb0142	165.1	95.2	164.047	C9H8O3	[M+H]+	Caffeic aldehyde	Phenolic acids	Phenolic acids	141632-15-7	C10945	669750	704760	604860	384400	342630	352350	447410	434730	490220
Lmjp003295	479.12	317.07	478.111	C22H22O12	[M+H]+	6-Methoxykaempferol-3-O-glucoside	Flavonoids	Flavones	63422-27-5	--	678500	318640	561710	187140	178960	178010	509500	495960	444190
MWSmce248	163.04	119.05	164.047	C9H8O3	[M-H]-	3-Hydroxycinnamic Acid	Phenolic acids	Phenolic acids	14755-02-3	C12621	691300	661380	669910	329120	302210	325920	448430	451410	427500
Lmdp002381	227.09	149.06	226.084	C11H14O5	[M+H]+	Genipin	Terpenoids	Monoterpenoids	6902-77-8	C09780	696410	699860	785260	676230	665790	594880	688550	797050	807360
mws2213	147.05	77.01	148.052	C9H8O2	[M-H]-	Cinnamic acid	Phenolic acids	Phenolic acids	140-10-3	C00423	698040	709990	732440	285540	285400	230620	430770	447770	460140
Lmdn004267	357.13	151.04	358.142	C20H22O6	[M-H]-	Epipinoresinol	Lignans and Coumarins	Lignans	24404-50-0	--	698750	682140	699060	1022900	1115000	1027100	1013400	995760	1051800
Cmzn005251	433.11	271.06	434.121	C21H22O10	[M-H]-	6-O-Caffeoylarbutin	Phenolic acids	Phenolic acids	136172-60-6	--	699180	735940	681770	638010	686590	624670	1083000	920800	1048900
Lmbp002962	209.05	194.02	208.037	C10H8O5	[M+H]+	Isofraxetin	Lignans and Coumarins	Coumarins	50656-75-2	--	703680	614910	655920	614450	648940	586480	522230	635980	663880
Lmmn004145	675.41	397.14	679.419	C38H60O10	[M-H]-	3-O-(2-O-Acetyl-glucosyl)oleanolic acid	Terpenoids	Triterpene	-	--	716010	800610	778080	3827800	3890000	3581800	3554700	3121400	2394100
pmn001647	865.2	713.2	866.206	C45H38O18	[M-H]-	Procyanidin C2	Tannins	Proanthocyanidins	37064-31-6	--	717850	596450	590460	451740	369370	402600	717060	696360	660630
pmb3068	337.09	173.1	338.1	C16H18O8	[M-H]-	1-O-p-Coumaroylquinic acid	Phenolic acids	Phenolic acids	-	--	723720	628250	674960	658360	555370	546640	446380	502810	496900
pme1201	273.08	167	274.084	C15H14O5	[M-H]-	Phloretin	Flavonoids	Chalcones	60-82-2	C00774	750870	756890	716930	767120	837540	719930	778750	758050	769380
mws1565	389.14	209.08	388.137	C17H24O10	[M+H]+	Geniposide	Terpenoids	Monoterpenoids	24512-63-8	C09781	761730	915330	513120	825060	617420	611430	589340	672200	640200
pmp000263	455.35	409.35	454.345	C30H46O3	[M+H]+	Sanguisorbigenin	Terpenoids	Triterpene	-	--	774120	719490	751010	3143800	2948400	3191800	3337800	3418500	3418100
Cmsp002787	227.09	181.05	226.084	C11H14O5	[M+H]+	3,4'-Dihydroxy-3',5'-dimethoxypropiophenone	Phenolic acids	Phenolic acids	136196-47-9	--	781530	962060	792660	771780	696900	785770	738070	936930	921210
mws1417	160.04	116	161.048	C9H7NO2	[M-H]-	Indole-3-carboxylic acid	Alkaloids	Plumerane	771-50-6	C19837	785610	772300	778700	1068800	1078400	1082300	1019400	996090	1018800
pme2960	273.08	153	272.068	C15H12O5	[M+H]+	Naringenin chalcone	Flavonoids	Chalcones	73692-50-9	C06561	796790	776840	823290	698540	768740	728110	699040	727220	798020
Cmpp005475	261.11	189.06	260.105	C15H16O4	[M+H]+	Meranzin	Lignans and Coumarins	Coumarins	23971-42-8	--	802160	719430	732970	911300	881520	808410	687990	694660	680890
Lmbn013410	205.16	189.13	206.167	C14H22O	[M-H]-	2,4-Di-Tert-Butylphenol*	Phenolic acids	Phenolic acids	96-76-4	--	807500	736940	708580	482310	472300	508440	635990	645690	605760
mws0093	179.07	146	180.079	C10H12O3	[M-H]-	Coniferyl alcohol	Phenolic acids	Phenolic acids	458-35-5	C00590	824530	769220	771770	379180	363770	358010	609730	520060	640990
Lmhn002926	279.05	163.04	280.058	C13H12O7	[M-H]-	p-Coumaroylmalic acid	Phenolic acids	Phenolic acids	-	--	828840	722250	748280	798430	815420	756280	730950	653070	626070
MWSmce675	271.08	108.02	272.09	C12H16O7	[M-H]-	Arbutin	Phenolic acids	Phenolic acids	497-76-7	C06186	828960	847470	752400	532220	551770	490180	759110	694360	707800
mws0097	357.13	151	358.142	C20H22O6	[M-H]-	Pinoresinol	Lignans and Coumarins	Lignans	487-36-5	C05366	836540	863010	838120	1241400	1316400	1203000	1100900	1194400	1256400
mws2368	137.06	119.05	138.068	C8H10O2	[M-H]-	Tyrosol	Phenolic acids	Phenolic acids	501-94-0	C06044	840420	761770	796050	820700	840140	736480	882320	872790	821170
Lmsn009900	501.32	453.3	502.329	C30H46O6	[M-H]-	1β-Hydroxy-2-oxopomolic acid	Terpenoids	Triterpene	217466-37-0	--	848560	775850	696380	3811400	3574500	3404000	3648700	3471300	3121600
MWSHY0137	273.08	153.02	272.068	C15H12O5	[M+H]+	Naringenin (5,7,4'-Trihydroxyflavanone)	Flavonoids	Flavanones	480-41-1	C00509	863180	848880	827560	725010	801040	760190	644350	709440	849640
Lmmn001294	331.1	153.02	332.111	C14H20O9	[M-H]-	Koaburaside	Phenolic acids	Phenolic acids	41653-73-0	--	864350	948540	936240	536500	520690	534200	695870	759230	666530
Lmln010063	205.16	189.13	206.167	C14H22O	[M-H]-	2,6-Di-t-butylphenol*	Phenolic acids	Phenolic acids	128-39-2	--	866840	783450	731190	489310	469010	526160	664110	613430	630170
mws0017	146.17	72.2	145.158	C7H19N3	[M+H]+	Spermidine	Alkaloids	Phenolamine	124-20-9	C00315	869010	1136500	1421100	247170	311330	219260	243510	346350	293350
pmp001275	672.42	331.29	671.409	C31H61O14N	[M+H]+	3-Hydroxypropyl palmitate glc-glucosamine	Alkaloids	Alkaloids	-	--	912130	804080	939450	10517000	11874000	10300000	2184700	2176500	1792000
Cmlp003088	405.14	211.06	404.132	C17H24O11	[M+H]+	Gentioside(iridoid)	Terpenoids	Monoterpenoids	35930-28-0	--	912570	967910	953110	1047800	1087300	1078100	1039300	1022100	1080800
Li512115	515.12	353.09	516.127	C25H24O12	[M-H]-	Isochlorogenic acid B	Phenolic acids	Phenolic acids	14534-61-3	C10468	929650	738880	759970	1335200	1175800	1027200	821880	826300	856780
pme0085	359.08	196.7	360.084	C18H16O8	[M-H]-	Rosmarinic acid	Phenolic acids	Phenolic acids	537-15-5	C01850	933140	946040	998150	876030	792640	856470	809020	964310	950160
mws0043	403.14	373.1	402.131	C21H22O8	[M+H]+	Nobiletin (5,6,7,8,3',4'-Hexamethoxyflavone)	Flavonoids	Flavones	478-01-3	C10112	935580	915520	871680	2495800	2618400	2423200	1581700	1589300	1507000
Lmgn002253	695.2	353.09	696.19	C31H36O18	[M-H]-	Syringoylcaffeoylquinic acid-D-glucose	Phenolic acids	Phenolic acids	-	--	937670	898440	837910	787830	830450	692830	901570	897350	946150
pmb0752	369.12	177.1	368.111	C17H20O9	[M+H]+	3-O-Feruloylquinic acid	Phenolic acids	Phenolic acids	1899-29-2	C02572	941260	987190	1014700	1036500	1019300	948380	879710	876360	1014800
Jmwn002117	331.1	153.02	332.111	C14H20O9	[M-H]-	2-(3,4-dihydroxyphenyl)ethanediol 1-O-β-D-glucopyranoside	Phenolic acids	Phenolic acids	-	--	988570	1011900	933940	524840	580630	549940	742060	841010	705220
Lmqp010784	315.23	109.07	314.225	C21H30O2	[M+H]+	Progesterone	Terpenoids	Ditepenoids	57-83-0	C00410	996830	985430	1024100	5557800	5589500	5211000	3478400	3645000	3645900
HJN087	433.12	271.06	434.121	C21H22O10	[M-H]-	Naringenin-4'-O-glucoside	Flavonoids	Flavanones	-	--	1005100	1154900	1235400	997420	912020	860920	1312000	1201400	1234400
MWSHY0104	449.11	287.06	448.101	C21H20O11	[M+H]+	Luteolin-7-O-glucoside (Cynaroside)	Flavonoids	Flavones	5373-11-5	C03951	1009800	1912100	665330	1592300	1243100	2254800	2161100	2367000	1854200
Smcp000882	328.13	310.12	327.132	C15H21NO7	[M+H]+	N-benzoyl-2-aminoethyl-β-D-glucopyranoside	Others	Others	-	--	1015200	1016200	994540	1288500	1385800	1209200	1025200	1118700	1103800
HJN086	449.11	287.06	450.116	C21H22O11	[M-H]-	Eriodictyol-3'-O-glucoside	Flavonoids	Flavanones	-	--	1015300	1119300	950900	1483800	1538400	1331700	1577500	1533900	1482600
pmn001415	451.1	341.06	452.111	C24H20O9	[M-H]-	Catechin-(7,8-bc)-4β-(3,4-dihydroxyphenyl)-dihydro-2-(3H)-one	Flavonoids	Flavanols	-	--	1032900	1149500	994430	1955500	1804300	1568400	1589100	1623300	1426100
pmp001076	373.13	343.08	372.121	C20H20O7	[M+H]+	Isosinensetin	Flavonoids	Flavones	17290-70-9	--	1063300	1049300	1013400	4648200	4951600	4511200	2372000	2459400	2566500
Lmsn002288	503.14	341.09	504.148	C21H28O14	[M-H]-	1-O-Caffeoyl-(6-O-glucosyl)-β-D-glucose	Phenolic acids	Phenolic acids	-	--	1075300	1028000	904510	1141900	1188600	997160	720450	900900	1050600
Smhn004467	523.14	229.05	524.153	C24H28O13	[M-H]-	Pyrafortunoside C	Phenolic acids	Phenolic acids	-	--	1085400	1159700	1157100	632690	764300	687350	1239200	1059800	1139800
pmn001492	187.1	123.1	188.041	C11H8O3	[M-H]-	Ayapin	Lignans and Coumarins	Coumarins	494-56-4	C18078	1094400	1069800	1019100	1010600	1075000	1010300	1091300	1129900	1122500
Zmhn002227	385.11	223.06	386.121	C17H22O10	[M-H]-	4-O-Glucosyl-sinapate	Phenolic acids	Phenolic acids	-	C02919	1108600	982640	844090	1025500	1005800	778810	1109900	965010	869480
pme3083	164.04	120	165.043	C8H7NO3	[M-H]-	2-(Formylamino)benzoic acid	Phenolic acids	Phenolic acids	3342-77-6	C05653	1139000	1153500	942060	632360	615530	523540	862620	866590	908390
pmp001059	521.19	209.08	520.179	C22H32O14	[M+H]+	Genipin-1-O-(2''-O-apiosyl)glucoside	Terpenoids	Monoterpenoids	-	--	1141600	644510	821620	765520	961620	944930	1154900	1127600	792020
Lmyn000160	237.06	87.01	238.069	C8H14O8	[M-H]-	Mucic acid Dimethyl Ester	Phenolic acids	Phenolic acids	-	--	1159400	1114900	1225700	1357700	1256800	1362800	2171600	2178800	2610200
HJN090	433.11	271.06	434.121	C21H22O10	[M-H]-	Butin-7-O-glucoside	Flavonoids	Flavanones	-	--	1175200	1148300	1012600	883310	959430	902400	1187400	1151400	1032800
Lmmp002963	625.18	317.06	624.169	C28H32O16	[M+H]+	6-C-Methylquercetin-3-O-rutinoside	Flavonoids	Flavonols	-	--	1189900	969620	1133500	1022900	1004700	961040	1284200	1317000	1093800
pmp000531	519.19	357.13	518.179	C26H30O11	[M+H]+	Phellamurin	Flavonoids	Flavanonols	52589-11-4	C09808	1209700	1150000	1234000	1484000	1536100	1492700	1320200	1263500	1367200
MWSHY0128	343.12	313.08	342.11	C19H18O6	[M+H]+	5,7,8,4'-Tetramethoxyflavone	Flavonoids	Flavones	6601-66-7	--	1212200	1135500	1153200	4695300	4904100	4680800	2660400	2686000	2849400
Xmgp006913	341.14	137.06	340.131	C20H20O5	[M+H]+	2,4,2',4'-tetrahydroxy-3'-prenylchalcone	Flavonoids	Chalcones	-	--	1219000	1212300	1262900	8817700	9361200	8664900	4603600	5012900	6018500
pmp001282	544.34	485.27	543.333	C28H50NO7P	[M+H]+	Propyl 2-(trimethylammonio)ethyl phosphate	Others	Others	-	--	1219100	1167700	1239900	9546300	7593700	6878300	9524800	9021400	6684100
NK10264324	127.04	81.03	126.032	C6H6O3	[M+H]+	1,3,5-Benzenetriol	Phenolic acids	Phenolic acids	108-73-6	C02183	1221100	1207700	1219800	514610	503190	504210	866900	815660	802140
Lmmn004625	449.11	287.06	450.116	C21H22O11	[M-H]-	Dihydrokaempferol-7-O-glucoside	Flavonoids	Flavanonols	-	--	1221600	1106500	1034300	1450500	1378500	1474600	1510800	1421600	1386900
Lmgp003989	499.13	163.04	498.116	C25H22O11	[M+H]+	Dicaffeoylshikimic acid	Phenolic acids	Phenolic acids	-	--	1228800	1432200	1784600	2391200	1472900	2325500	1736500	1634500	1529800
pma0948	138.09	121.1	137.084	C8H11NO	[M+H]+	Phenylethanolamine	Alkaloids	Alkaloids	7568-93-6	C02735	1241600	1348300	1111200	1463300	1483900	1243100	1194000	1230000	1245400
HJAP154	469.13	317.08	468.069	C23H16O11	[M+H]+	Galloylisorhamnetin	Flavonoids	Flavonols	-	--	1279400	1425600	1357600	355050	424350	482580	997930	914860	890520
mws0027	197.05	123	198.053	C9H10O5	[M-H]-	Syringic acid	Phenolic acids	Phenolic acids	530-57-4	C10833	1321700	1447100	1385000	310040	288490	314360	762820	744620	824500
Lman002731	341.09	135.04	342.095	C15H18O9	[M-H]-	Grevilloside F	Phenolic acids	Phenolic acids	1094004-50-8	--	1339200	1264400	1292400	943100	903910	876370	1108200	1179800	1160600
Hmmp002121	469.12	317.08	468.113	C23H16O11	[M+H]+	Isorhamnetin-3-O-gallate	Flavonoids	Flavonols	-	--	1349000	1372300	1189000	394130	345380	442580	965950	832990	904800
pme0241	123.04	79	122.037	C7H6O2	[M+H]+	Benzoic acid	Phenolic acids	Phenolic acids	65-85-0	C00180	1377900	1436400	1568400	411730	449210	390370	779520	741040	1062900
Zmcn005156	529.13	353.08	530.142	C26H26O12	[M-H]-	4,5-O-Dicaffeoylquinic Acid Methyl Ester	Phenolic acids	Phenolic acids	-	--	1385400	1351000	1363400	1925300	2017200	1688900	1397500	1498900	1473900
HJKP000649	136.07	91.05	135.068	C8H9NO	[M+H]+	N-benzylformamide	Alkaloids	Alkaloids	6343-54-0	C15561	1393700	2052700	1221600	1333600	1392900	1242100	1443400	1105300	1084900
mws0028	167.03	108.02	168.042	C8H8O4	[M-H]-	Vanillic acid	Phenolic acids	Phenolic acids	121-34-6	C06672	1409500	1469700	1438000	1143300	1208200	1108500	1424100	1273100	1334100
Hmcn002743	417.15	181.04	418.162	C22H26O8	[M-H]-	Lirioresinol A	Lignans and Coumarins	Lignans	-	--	1473900	1449600	1390500	818590	777040	690480	1045900	1009500	1054300
mws0851	143.11	143.11	166.097	C8H15NaO2	[M-Na]-	Sodium Valproate	Others	Others	1069-66-5	--	1482800	1447800	1619500	1579000	1554600	1098900	1271200	1379000	1324400
Zmmp003478	771.21	317.07	771.213	C37H39O18+	[M]+	Petunidin-3-O-(6''-O-p-coumaroyl)glucoside-5-O-rhamnoside	Flavonoids	Anthocyanidins	-	--	1487400	1496600	1501300	1552600	1494400	1488500	1771500	1938900	1710000
MWSHY0136	449.11	287.06	448.101	C21H20O11	[M+H]+	Kaempferol-3-O-glucoside (Astragalin)	Flavonoids	Flavonols	480-10-4	C12249	1504700	1658400	1680700	1711800	1578300	1935900	1888900	2183400	1985000
Hmqn002118	161.02	133.03	162.032	C9H6O3	[M-H]-	7-Hydroxycoumarin	Lignans and Coumarins	Lignans	93-35-6	C09315	1533500	1527500	1584700	1996300	2005000	1872300	1839400	1748900	1789900
HJAP128	771.23	317.06	770.227	C34H42O20	[M+H]+	Isorhamnetin-3-O-rutinoside-7-O-rhamnoside	Flavonoids	Flavones	-	--	1543800	1648100	1453500	1255000	1414800	1492600	1633200	1870700	1979700
Hmbp002498	487.14	193.05	486.137	C21H26O13	[M+H]+	Scopoletin-7-O-xylosyl(1→6)glucoside	Lignans and Coumarins	Coumarins	-	--	1546100	1243700	1459000	1816600	1806300	1500600	1340000	1514500	1550500
HJAP119	771.22	317.06	770.226	C34H42O20	[M+H]+	Rhamnetin-3-O-Rutinoside-5-O-rhamnoside	Flavonoids	Flavones	-	--	1624900	1491800	1560500	1263400	1435800	1499900	1687500	2015000	1750900
pmn001380	187.1	169.09	188.105	C9H16O4	[M-H]-	Eucommiol	Others	Others	55930-44-4	C17878	1636800	1627800	1619500	1646100	1708600	1594800	1681700	1693600	1690000
Xmyp005654	449.11	287.06	448.101	C21H20O11	[M+H]+	Kaempferol-4'-O-glucoside	Flavonoids	Flavonols	-	--	1676900	1691000	1688600	1634000	1750400	1849000	1706800	1784300	1949100
pma6460	337.09	163.04	338.1	C16H18O8	[M-H]-	4-O-p-Coumaroylquinic acid*	Phenolic acids	Phenolic acids	32451-86-8	C10441	1704700	1869900	1983000	1748200	1723900	1497700	1570600	1826400	1615200
mws0914	271.06	151	272.068	C15H12O5	[M-H]-	Pinobanksin	Flavonoids	Flavanonols	548-82-3	C09826	1758000	1834800	1799500	1358200	1489100	1344400	1764000	1721300	1737700
Lmzn001582	387.17	207.1	388.174	C18H28O9	[M-H]-	5'-Glucosyloxyjasmanic acid	Phenolic acids	Phenolic acids	-	--	1781300	2084400	2032400	2549600	2369300	2642700	2888800	3037400	2786500
pmp000117	433.15	403.11	432.142	C22H24O9	[M+H]+	3,5,6,7,8,3',4'-Heptamethoxyflavone	Flavonoids	Flavonols	1178-24-1	--	1788700	1738800	1738200	5386400	5688700	4825200	3519200	3569600	3572400
pme3443	207.07	192	208.074	C11H12O4	[M-H]-	Sinapinaldehyde	Phenolic acids	Phenolic acids	4206-58-0	C05610	1791100	1768900	1718400	851490	908890	793120	1306600	1354700	1303300
Zmhn001793	341.09	179.03	342.096	C15H18O9	[M-H]-	6-O-Caffeoyl-D-glucose	Phenolic acids	Phenolic acids	-	--	1825600	1831700	1699500	2039200	1982400	1914900	1977600	2057500	1971300
pmn001667	577.14	407.1	578.142	C30H26O12	[M-H]-	Procyanidin B4	Tannins	Proanthocyanidins	29106-51-2	C10238	1831300	1783400	1859000	423700	450580	479770	1169300	1315400	1505400
pmn001420	341.09	179.04	342.095	C15H18O9	[M-H]-	1-O-[(E)-Caffeoyl]-D-glucose	Phenolic acids	Phenolic acids	-	--	1831500	1891500	1901500	1998400	1859800	1988900	1913100	2086700	1994600
mws0856	463.09	301	464.095	C21H20O12	[M-H]-	Quercetin-4'-O-glucoside (Spiraeoside)	Flavonoids	Flavonols	20229-56-5	--	1848700	1782300	1998300	2135900	1958400	1907400	2141900	1960400	1990800
Lmmn002179	313.09	107.05	314.1	C14H18O8	[M-H]-	Methyl salicylate-2-O-glucoside	Phenolic acids	Phenolic acids	10019-60-0	--	1926900	1933400	1904600	259750	246670	265980	721700	712090	680570
pmn001646	865.2	577.1	866.206	C45H38O18	[M-H]-	Procyanidin C1	Tannins	Proanthocyanidins	37064-30-5	C17624	2031900	2237800	2107100	880020	863300	822350	1997200	1874300	1907900
Cmqn003269	417.14	125.02	418.148	C18H26O11	[M-H]-	gentiananoside D	Terpenoids	Monoterpenoids	2454150-75-3	--	2062400	2184900	2018600	2700500	2611800	2680200	2373800	2397000	2447100
Lmhn003240	237.04	121.03	238.048	C11H10O6	[M-H]-	Benzoylmalic acid	Phenolic acids	Phenolic acids	22138-51-8	--	2069200	2110700	2048400	2230000	2120200	2022000	1759200	1779800	1866400
mws0639	153.02	109.03	154.027	C7H6O4	[M-H]-	2,3-Dihydroxybenzoic Acid	Phenolic acids	Phenolic acids	303-38-8	C00196	2154200	2077600	2145100	1038300	1030200	957240	1559700	1453500	1350200
pmb3142	299.1	137.1	300.085	C13H16O8	[M-H]-	Salicylic acid-2-O-glucoside*	Phenolic acids	Phenolic acids	10366-91-3	--	2185700	2205700	2079400	1694300	1758700	1697000	2079800	2092500	2401000
pmp001198	132.1	57.1	131.095	C6H13NO2	[M+H]+	6-Deoxyfagomine	Alkaloids	Alkaloids	197449-09-5	--	2188700	2416900	1943600	2025000	2175300	1718600	2172500	1788600	1712800
mws0091	463.09	300.03	464.095	C21H20O12	[M-H]-	Quercetin-3-O-glucoside (Isoquercitrin)	Flavonoids	Flavonols	482-35-9	C05623	2199400	2306200	2228300	2690500	2449600	2348900	2660600	2317600	2737700
mws0183	153.02	109.03	154.027	C7H6O4	[M-H]-	3,4-Dihydroxybenzoic acid (Protocatechuic acid)	Phenolic acids	Phenolic acids	99-50-3	C00230	2268000	2160300	2182500	1003900	1049600	983730	1502000	1495500	1399200
mws0906	341.12	179	342.131	C16H22O8	[M-H]-	Coniferin	Phenolic acids	Phenolic acids	531-29-3	C00761	2339100	1880300	1969600	2391300	2166100	2051000	2341200	2224400	2137800
mws0191	118.09	59	117.079	C5H11NO2	[M+H]+	Betaine	Alkaloids	Alkaloids	107-43-7	C00719	2341100	1797400	2265500	2321900	2340300	2322500	3405400	3747900	3243300
mws0014	193.05	134.01	194.058	C10H10O4	[M-H]-	Ferulic acid	Phenolic acids	Phenolic acids	537-98-4	C01494	2365700	2371000	2431100	762640	768320	723200	1658300	1428100	1547400
mws4053	455.35	455.35	456.36	C30H48O3	[M-H]-	Ursolic acid	Terpenoids	Triterpene	77-52-1	C08988	2385900	1920900	2138600	8112500	7219700	6793200	8739300	7424700	6565700
pmb0782	86.1	69.2	85.089	C5H11N	[M+H]+	Piperidine	Alkaloids	Alkaloids	110-89-4	C01746	2413100	2867900	2063800	1984500	1883300	1546000	2230100	1605000	1593100
pme1691	147.13	87.2	146.118	C7H16NO2	[M+H]+	Acetylcholine	Alkaloids	Alkaloids	60-31-1	C01996	2454500	2061900	2723400	2442100	2574300	1818300	1225100	1505800	1539200
Lmfn004093	435.13	315.09	436.137	C21H24O10	[M-H]-	Phloretin-4'-O-glucoside (Trilobatin)	Flavonoids	Chalcones	4192-90-9	--	2581100	2395300	2820100	1277400	1230000	1222300	2397800	2321300	2726800
mws1179	433.11	271	434.121	C21H22O10	[M-H]-	Naringenin-7-O-glucoside (Prunin)	Flavonoids	Flavanones	529-55-5	C09099	2637200	2504800	2589900	2816700	2785300	3017400	3652100	3274900	3206700
Zmgp002857	757.22	303.05	756.211	C33H40O20	[M+H]+	quercetin 3-O-α-rhamnopyranosyl (1→2)-[α-rhamnopyranosyl (1→6)]-β-glucopyranoside	Flavonoids	Flavonols	-	--	2691900	2416700	2865700	2369300	2457200	2738000	2294200	2542100	2538400
pmn001517	329.12	167	330.131	C15H22O8	[M-H]-	3,4,5-Trimethoxyphenyl-1-O-Glucoside	Phenolic acids	Phenolic acids	-	--	2791600	2755700	2674000	1890100	1901900	1904500	2200300	2339600	2254800
MWSHY0064	625.17	317.07	624.169	C28H32O16	[M+H]+	Isorhamnetin-3-O-neohespeidoside	Flavonoids	Flavonols	55033-90-4	--	2810100	2577700	2914900	961990	854650	1015900	2192500	2055400	2122400
Hmcp002123	193.05	178.02	192.042	C10H8O4	[M+H]+	Isoscopoletin (6-Hydroxy-7-Methoxycoumarin)	Lignans and Coumarins	Coumarins	776-86-3	C18079	2829100	2812900	2981000	2280300	2222100	2095700	2835600	2836400	2809100
pme1002	138.09	103	137.084	C8H11NO	[M+H]+	L-Tyramine	Alkaloids	Alkaloids	51-67-2	C00483	2836200	3178900	2759700	4067100	3824000	3225500	3015000	2899300	2852400
Lmpp003815	625.16	317.07	625.155	C31H29O14+	[M]+	Petunidin-3-O-(6''-O-p-Coumaroyl)glucoside	Flavonoids	Anthocyanidins	-	--	2869200	2574500	2691100	785860	880680	801760	2239800	1707200	1862400
MWSCX014	193.05	133.03	192.042	C10H8O4	[M+H]+	Scopoletin (7-Hydroxy-5-methoxycoumarin)	Lignans and Coumarins	Coumarins	92-61-5	C01752	2880600	3014400	2869700	2555100	2200600	2128800	3163400	3280200	3137600
Hmjp002999	625.18	317.06	624.162	C28H32O16	[M+H]+	Isorhamnetin-3-O-rutinoside (Narcissin)	Flavonoids	Flavones	604-80-8	--	2886700	3058000	3114500	936730	933300	841310	2136700	2009300	2008800
Lmgp002595	167.07	121.03	166.063	C9H10O3	[M+H]+	Acetovanillone	Phenolic acids	Phenolic acids	498-02-2	C11380	3000400	3450400	3127900	3067900	3369900	3022400	3389300	3153500	3343000
HJAP127	757.22	303.05	756.212	C33H40O20	[M+H]+	Quercetin-3-O-(2''-O-Rhamnosyl)rutinoside	Flavonoids	Flavonols	55696-57-6	--	3039400	2689400	2485500	2754400	2708700	3172900	2528900	2660500	2611700
Lmmp002463	625.18	317.07	624.169	C28H32O16	[M+H]+	Sexangularetin-3-O-glucoside-7-O-rhamnoside	Flavonoids	Flavonols	-	--	3103700	3084600	2856900	959560	877030	981290	2163700	2117000	2070000
mws0089	447.09	285.04	448.101	C21H20O11	[M-H]-	Kaempferol-7-O-glucoside	Flavonoids	Flavonols	16290-07-6	--	3125900	2884600	2570100	3468100	3720000	4269600	4359700	4034000	3904800
pme2024	177.1	160	176.095	C10H12N2O	[M+H]+	Serotonin	Alkaloids	Plumerane	50-67-9	C00780	3187700	3615700	3144400	24831000	20882000	20689000	13816000	13798000	13653000
Lmbp003825	325.09	163.04	324.085	C15H16O8	[M+H]+	Skimmin (7-Hydroxycoumarin-7-O-glucoside)	Lignans and Coumarins	Coumarins	93-39-0	--	3201300	4096100	3996200	3532200	3361000	3225000	4390800	3047300	4071800
mws0059	609.15	301	610.153	C27H30O16	[M-H]-	Quercetin-3-O-rutinoside (Rutin)	Flavonoids	Flavonols	153-18-4	C05625	3294400	3631300	3093800	3083700	2674500	3602000	4063200	3930100	3850300
pmp001285	149.02	65.04	148.016	C8H4O3	[M+H]+	Phthalic anhydride	Phenolic acids	Phenolic acids	85-44-9	--	3457700	3334300	3083500	33517000	31744000	27789000	22065000	22578000	22944000
Smpn009230	487.34	487.34	488.35	C30H48O5	[M-H]-	2α,3α,23-trihydroxyolean-12-en-28-oic acid	Terpenoids	Triterpene	-	--	3477700	3408100	3176100	12518000	12343000	11651000	12802000	12163000	11535000
mws0024	169.01	125	170.022	C7H6O5	[M-H]-	Gallic acid	Phenolic acids	Phenolic acids	149-91-7	C01424	3508800	3625400	3530800	1024900	995300	900000	2276700	2262400	2447800
pmb0774	177.1	160.3	176.095	C10H12N2O	[M+H]+	N-Hydroxytryptamine	Alkaloids	Plumerane	-	C17203	3515700	2533000	3403600	21727000	20098000	19396000	11586000	12818000	12504000
MWSmce341	279.16	149.03	278.152	C16H22O4	[M+H]+	Butyl isobutyl phthalate	Phenolic acids	Phenolic acids	17851-53-5	--	3569600	3409300	3255300	30649000	30549000	25403000	22160000	21460000	21474000
Hmjn003948	487.35	487.35	488.35	C30H48O5	[M-H]-	Madasiatic acid	Terpenoids	Triterpene	26532-66-1	--	3594600	3464200	3379900	13276000	12296000	11937000	13114000	12733000	12039000
Lmlp012720	279.16	149.02	278.152	C16H22O4	[M+H]+	Dibutyl phthalate	Phenolic acids	Phenolic acids	84-74-2	C14214	3609300	3652600	3578800	32752000	32265000	27731000	23487000	23024000	21691000
Lmxp011770	279.16	149.02	278.152	C16H22O4	[M+H]+	Diisobutyl phthalate	Phenolic acids	Phenolic acids	84-69-5	C15205	3699200	3610900	3508100	32201000	32199000	27962000	23642000	23391000	22610000
pmb1754	184	125	184.073	C5H15NO4P+	[M]+	O-Phosphocholine	Alkaloids	Alkaloids	107-73-3	C00588	3711600	2922000	3320900	3803300	3721200	3471300	4302200	5943400	5222000
Cmyp007180	181.12	107.09	180.115	C11H16O2	[M+H]+	Dihydroactinidiolide	Others	Others	17092-92-1	--	3717900	3400600	3465800	8187300	7869600	7142600	5045900	5124100	5717900
mws0628	121.03	92	122.037	C7H6O2	[M-H]-	4-Hydroxybenzaldehyde	Phenolic acids	Phenolic acids	123-08-0	C00633	3745900	4048400	3803900	3303800	3119200	2836300	3571800	3650600	3786500
ML10174588	233.16	233.16	234.162	C15H22O2	[M-H]-	Confertifoline	Terpenoids	Sesquiterpenoids	1811-23-0	C09376	3959300	3267000	3209400	3214800	3084100	3076600	4246700	3653900	4175900
mws1015	339.07	177	340.079	C15H16O9	[M-H]-	Esculin (6,7-DihydroxyCoumarin-6-glucoside)	Lignans and Coumarins	Coumarins	531-75-9	C09264	4028500	4364700	4534800	4148400	3851500	4190200	4839900	4606100	4196400
pmn001583	609.15	300	610.153	C27H30O16	[M-H]-	Quercetin-3-O-robinobioside	Flavonoids	Flavonols	52525-35-6	--	4125000	5195800	5408500	4426100	4521100	5053500	5488600	4388700	5303700
Lmbn001162	339.07	177.02	340.079	C15H16O9	[M-H]-	Esculetin-7-O-glucoside	Lignans and Coumarins	Coumarins	-	--	4412000	4361400	4647000	4169400	4181300	3700200	4857700	4459400	4471700
pmn001421	337.09	191.05	338.1	C16H18O8	[M-H]-	3-O-p-Coumaroylquinic acid	Phenolic acids	Phenolic acids	87099-71-6	--	4452000	4796100	4675100	4390800	5411200	4280400	5137200	4647200	5551600
Lmqn001932	579.21	417.16	580.216	C28H36O13	[M-H]-	Syringaresinol-4'-O-glucoside	Lignans and Coumarins	Lignans	7374-79-0	C10890	4499400	5545100	5605800	4405600	3784100	6698900	9379100	8611600	9901200
Lmsp004166	611.16	303.05	610.153	C27H30O16	[M+H]+	Quercetin-3-O-glucoside-7-O-rhamnoside	Flavonoids	Flavonols	-	--	4605300	4957700	4783400	5007400	4476000	4807500	4908300	4905100	4813700
Lmbp000728	121.06	77.04	120.058	C8H8O	[M+H]+	(S)-2-Phenyloxirane	Others	Others	20780-54-5	C20782	4640300	4785600	4247600	5098300	5088500	4329900	4048700	3679800	2946100
Hmtn001120	315.11	153.06	316.116	C14H20O8	[M-H]-	5-(2-Hydroxyethyl)-2-O-glucosylphenol	Phenolic acids	Phenolic acids	-	--	4684000	5127700	5179900	223830	186850	162680	939700	759020	710540
Cmyn001328	339.07	177.02	340.079	C15H16O9	[M-H]-	Daphnin	Lignans and Coumarins	Coumarins	486-55-5	C01421	4689100	4256600	4500900	4229800	4045500	4020100	4740900	5057500	5516400
Lmpp003662	611.14	303.05	611.14	C30H27O14+	[M]+	Delphinidin-3-O-(6''-O-p-coumaroyl)glucoside	Flavonoids	Anthocyanidins	-	C16370	4692400	4750900	4283700	4436600	4504700	3972700	5167800	4678700	4387700
Cmrn001591	375.13	169.09	376.137	C16H24O10	[M-H]-	Mussaenosidic acid	Terpenoids	Monoterpenoids	82451-22-7	--	4697900	4360200	4298100	4208100	4734500	4441700	4897600	4827300	3860600
pmb0711	611.16	303.1	610.153	C27H30O16	[M+H]+	Quercetin-7-O-rutinoside	Flavonoids	Flavonols	147714-62-3	--	4732400	5263200	4685700	5222400	5082200	4867400	5236600	5667600	5402200
Lmjp002461	611.16	303.05	610.153	C27H30O16	[M+H]+	Quercetin-3-O-neohesperidoside	Flavonoids	Flavonols	117611-67-3	--	4798100	4877600	4315100	4920700	4417300	4192000	5161000	5030800	5154500
pmb3107	359.1	182.1	360.106	C15H20O10	[M-H]-	Glucosyringic Acid	Phenolic acids	Phenolic acids	-	--	4956000	4750600	5208300	479510	441690	446850	1086200	1013600	882370
Lmzn006169	471.35	471.35	472.355	C30H48O4	[M-H]-	Pomolic acid	Terpenoids	Triterpene	13849-91-7	--	4989300	4489600	4252300	17970000	17343000	16735000	19549000	18562000	16454000
MWSHY0171	579.15	409.09	578.142	C30H26O12	[M+H]+	Procyanidin B2	Tannins	Proanthocyanidins	29106-49-8	C17639	5083400	5171200	4027700	1816300	1683500	1719400	3600500	3523300	3713300
Hmgp002327	188.07	118.06	187.063	C11H9O2N	[M+H]+	3-amino-2-naphthoic acid	Alkaloids	Alkaloids	-	--	5364600	5367000	5352500	5239300	5388500	5014600	3984500	4310000	4611900
pmp000593	595.17	449.1	594.158	C27H30O15	[M+H]+	Luteolin-7-O-rutinoside	Flavonoids	Flavones	3563-98-2	--	5415000	6342900	5784100	6465700	6172300	6568600	6334600	6558400	6067700
Hmmp001310	188.07	118.07	187.063	C11H9NO2	[M+H]+	3-Indoleacrylic acid	Alkaloids	Plumerane	1204-06-4	C21283	5520400	5422200	4976800	5732200	5564700	5187000	4125000	4388500	4578600
mws1350	181.05	151	182.058	C9H10O4	[M-H]-	Syringaldehyde; 4-Hydroxy-3,5-Dimethoxybenzaldehyde	Phenolic acids	Phenolic acids	134-96-3	--	5572900	5434300	5139600	2604300	2631500	2515300	4870800	4871700	4340700
mws0749	137.02	93	138.032	C7H6O3	[M-H]-	4-Hydroxybenzoic acid	Phenolic acids	Phenolic acids	99-96-7	C00156	5590900	5334700	5643800	4704500	4704100	4275000	4984100	4962800	5297800
Lmmn002274	521.2	359.15	522.21	C26H34O11	[M-H]-	Isolariciresinol-9'-O-glucoside	Lignans and Coumarins	Lignans	63358-12-3	--	5874500	5955800	6261600	9049700	8346100	7445600	9262500	9097800	8999900
pmp001287	120.08	103.05	119.073	C8H9N	[M+H]+	N-Benzylmethylene isomethylamine	Alkaloids	Alkaloids	-	--	6015800	5926900	5936200	6420000	6826200	6168000	5356700	5705800	6444500
MWSHY0174	291.09	139.04	290.079	C15H14O6	[M+H]+	Epicatechin	Flavonoids	Flavanols	490-46-0	C09727	6201900	6066900	5730200	767140	842020	963610	3139200	3019500	3535500
MWSHY0167	291.09	139.04	290.079	C15H14O6	[M+H]+	Catechin	Flavonoids	Flavanols	154-23-4	C06562	6417300	6117200	5906300	824880	776220	953950	3201200	2983700	3416600
mws2212	179.03	135.05	180.042	C9H8O4	[M-H]-	Caffeic acid	Phenolic acids	Phenolic acids	331-39-5	C01197	6612600	7242800	6864900	2148200	2220300	2050600	4056900	4285300	4427600
Lmtn002796	449.1	287.05	450.116	C21H22O11	[M-H]-	Aromadendrin-7-O-glucoside	Flavonoids	Flavanonols	28189-90-4	--	6862000	7173900	7321700	6716700	6832200	6967000	8340000	6641300	8462500
mws0103	146.06	91	145.053	C9H7NO	[M+H]+	Indole-3-carboxaldehyde	Alkaloids	Plumerane	487-89-8	C08493	6955900	6784800	6863300	8284800	8636800	7617300	6874000	6808000	7179100
Cmzn004594	449.11	287.06	450.116	C21H22O11	[M-H]-	Dunalianoside C	Phenolic acids	Phenolic acids	-	--	7007300	7093000	6261900	7437400	7790000	6345000	8399600	6420800	7413700
pme0281	165.02	121.03	166.027	C8H6O4	[M-H]-	Terephthalic acid	Phenolic acids	Phenolic acids	100-21-0	C06337	7084400	7624300	7000400	3974000	3871500	3209400	5033900	4808900	5213900
Lmyn003971	521.2	359.15	522.21	C26H34O11	[M-H]-	Dihydrodehydrodiconiferyl alcohol-4-O-β-D-glucopyranoside	Lignans and Coumarins	Lignans	-	--	7153300	7531300	6155600	8117400	8750700	7394800	8883400	9396700	9874800
pmn001553	315.11	153.1	316.116	C14H20O8	[M-H]-	Cimidahurinine	Phenolic acids	Phenolic acids	142542-89-0	--	7817400	8027300	8855400	357400	280120	419160	1585000	1592900	1260200
MWSHY0061	595.16	287.06	594.158	C27H30O15	[M+H]+	Kaempferol-3-O-neohesperidoside	Flavonoids	Flavonols	32602-81-6	--	8105100	9015400	8170100	9841900	11050000	7509300	11032000	9323700	9804000
Lmgn001670	137.03	108.02	138.032	C7H6O3	[M-H]-	Salicylic acid	Phenolic acids	Phenolic acids	69-72-7	C00805	8366600	8596700	8139100	8377700	8610400	7718200	8443200	8729400	8873900
Lmgp003270	369.16	177.06	368.074	C16H16O10	[M+H]+	Scopoletin-7-O-glucuronide	Lignans and Coumarins	Coumarins	132752-65-9	--	8464300	9341400	9309800	11103000	10921000	10230000	10375000	12579000	11412000
pme1816	353.09	191	354.095	C16H18O9	[M-H]-	Neochlorogenic acid (5-O-Caffeoylquinic acid)	Phenolic acids	Phenolic acids	906-33-2	C17147	8560200	9364500	8038600	8784800	9470000	7334900	7897200	8809800	7853500
mws0885	153.02	109.03	154.027	C7H6O4	[M-H]-	2,4-Dihydroxybenzoic acid	Phenolic acids	Phenolic acids	89-86-1	--	8581700	8536400	8519300	5399500	5455100	4676500	5516000	5430400	5735200
Zmhn001446	579.21	417.16	580.216	C28H36O13	[M-H]-	Syringaresinol-4'-O-glucopyranosid	Lignans and Coumarins	Lignans	-	--	8613500	9203800	8761000	5799200	5784000	5632400	9675900	9311800	9336300
Zmpn008194	471.35	471.35	472.355	C30H48O4	[M-H]-	Corosolic acid	Terpenoids	Triterpene	4547-24-4	--	9105400	8665600	8389200	37118000	35219000	35634000	40067000	36892000	34414000
MWSslk254	595.17	287.06	594.158	C27H30O15	[M+H]+	Kaempferol-3-O-glucorhamnoside	Flavonoids	Flavonols	40437-72-7	--	9287800	8622300	8800500	10327000	11031000	7991300	9531400	10294000	9370900
MWSHY0050	595.17	287.05	594.158	C27H30O15	[M+H]+	Kaempferol-3-O-rutinoside(Nicotiflorin)	Flavonoids	Flavonols	17650-84-9	C21833	9288200	8911300	9356800	11146000	10865000	8361400	10551000	9733800	11181000
MWSmce346	517.13	163.04	516.127	C25H24O12	[M+H]+	1,3-Dicaffeoylquinic acid	Phenolic acids	Phenolic acids	19870-46-3	C10445	9302600	9696900	9132100	10655000	10278000	10342000	9194300	11094000	9935700
MWSmce328	517.13	163.04	516.127	C25H24O12	[M+H]+	Isochlorogenic acid C	Phenolic acids	Phenolic acids	57378-72-0	--	9619100	9339900	9869300	9647400	9413300	11572000	11866000	10552000	8402700
pmn001707	485.33	485.33	486.335	C30H46O5	[M-H]-	Quillaic acid	Phenolic acids	Phenolic acids	631-01-6	C08972	9647200	7895000	8690400	24310000	24270000	22870000	23364000	20627000	19525000
MWSHY0080	595.17	287.06	594.158	C27H30O15	[M+H]+	Luteolin-7-O-neohesperidoside (Lonicerin)	Flavonoids	Flavones	25694-72-8	C12630	9674200	8511400	8854200	10746000	10976000	8722900	11686000	10123000	9189100
mws0178	353.09	191.01	354.095	C16H18O9	[M-H]-	Chlorogenic acid (3-O-Caffeoylquinic acid)	Phenolic acids	Phenolic acids	327-97-9	C00852	9806200	11669000	10466000	10643000	10457000	8825100	9393800	10040000	9079400
Lmpp003789	595.14	287.06	595.145	C30H27O13+	[M]+	Cyanidin-3-O-(6''-O-p-Coumaroyl)glucoside	Flavonoids	Anthocyanidins	-	C12095	9846300	9849500	5846900	10867000	9851200	10279000	9072600	9866100	7572800
mws2108	353.09	191.05	354.095	C16H18O9	[M-H]-	Cryptochlorogenic acid (4-O-Caffeoylquinic acid)	Phenolic acids	Phenolic acids	905-99-7	--	10215000	10107000	8972400	10413000	11005000	8038200	8594800	10103000	8939400
Lmtn002565	329.11	167.03	330.095	C14H18O9	[M-H]-	1-O-Vanilloyl-D-Glucose	Phenolic acids	Phenolic acids	-	C20470	10628000	12219000	10967000	18715000	17791000	16746000	15940000	15009000	15348000
pmb1912	474.17	327	473.166	C20H23N7O7	[M+H]+	10-Formyltetrahydrofolic Acid	Alkaloids	Alkaloids	2800-34-2	C00234	10710000	10188000	10640000	17171000	17892000	14518000	8964600	8532900	9025900
pma3724	369.1	177.1	368.111	C17H20O9	[M+H]+	1-O-Feruloylquinic acid*	Phenolic acids	Phenolic acids	-	--	10847000	11643000	11388000	14665000	13352000	14346000	14973000	16092000	15634000
mws2118	435.13	166.7	436.137	C21H24O10	[M-H]-	Phloretin-2'-O-glucoside (Phlorizin)	Flavonoids	Chalcones	60-81-1	C01604	12117000	11246000	10877000	8706800	8376700	8624800	8504800	9442800	10382000
pma2987	142.1	124.09	141.09	C6H11N3O	[M+H]+	Histidinol	Alkaloids	Alkaloids	501-28-0	C00860	12896000	13347000	13271000	14760000	13592000	13431000	17181000	18934000	15954000
Lmmn003663	329.09	167.04	330.095	C14H18O9	[M-H]-	5-Glucosyloxy-2-Hydroxybenzoic acid methyl ester	Phenolic acids	Phenolic acids	-	--	13309000	13700000	13442000	22707000	20859000	19569000	18032000	20216000	18152000
MWSHY0027	373.13	343.09	372.121	C20H20O7	[M+H]+	Tangeretin (4',5,6,7,8-Pentamethoxyflavone)	Flavonoids	Flavones	481-53-8	C10190	13533000	13651000	13247000	38674000	42260000	38532000	25675000	26720000	27352000
pmb0069	122	105	121.053	C7H7NO	[M+H]+	Benzamide	Phenolic acids	Phenolic acids	55-21-0	C09815	14385000	14288000	14171000	14775000	15083000	14575000	12089000	13022000	13799000
pme0436	577.14	407.1	578.142	C30H26O12	[M-H]-	Procyanidin B3	Tannins	Proanthocyanidins	23567-23-9	--	14988000	12909000	13469000	5631300	5887500	6736900	14523000	12566000	13980000
mws0018	203.22	83	202.216	C10H26N4	[M+H]+	Spermine	Alkaloids	Phenolamine	71-44-3	C00750	16606000	15636000	15820000	17940000	17688000	18311000	18211000	19584000	21320000
pmb0484	104.1	60.1	103.091	C5H13NO	[M+H]+	Choline	Alkaloids	Alkaloids	62-49-7	C00114	16768000	16189000	16617000	17149000	18753000	17682000	19691000	20833000	19336000
Zmbp002538	205.1	146.06	204.09	C11H12N2O2	[M+H]+	1-Methoxy-indole-3-acetamide	Alkaloids	Plumerane	-	--	17733000	17883000	17932000	16937000	19301000	16307000	14104000	14043000	16010000
Zmpn004068	567.17	273.08	568.179	C26H32O14	[M-H]-	Phloretin-2'-O-(6''-O-xylosyl)glucoside	Flavonoids	Chalcones	-	--	22005000	20636000	20980000	17027000	16058000	17646000	23861000	23705000	21922000
HJN055	435.13	273.08	436.136	C21H24O10	[M-H]-	Dihydrocharcone-4'-O-glucoside	Flavonoids	Chalcones	-	--	22850000	20972000	21196000	19231000	17133000	17567000	18509000	17833000	20521000
Lmsn003297	449.11	287.06	450.116	C21H22O11	[M-H]-	3,4,2',4',6'-Pentahydroxychalcone-4'-O-glucoside	Flavonoids	Chalcones	-	C16408	23100000	17435000	18442000	23502000	19218000	18410000	20820000	21110000	22944000
MWStz070	182.08	91.05	181.074	C9H11NO3	[M+H]+	N-(2-Hydroxy-4-methoxyphenyl)acetamide	Alkaloids	Phenolamine	58469-06-0	--	24306000	34555000	20755000	21547000	22706000	19125000	23161000	18071000	18386000
mws0458	151.04	136	152.047	C8H8O3	[M-H]-	Vanillin	Phenolic acids	Phenolic acids	121-33-5	C00755	25106000	24753000	24257000	14278000	13039000	13117000	21073000	20845000	21640000
mws0005	161.11	144	160.1	C10H12N2	[M+H]+	Tryptamine	Alkaloids	Plumerane	61-54-1	C00398	29059000	29075000	28357000	34348000	34079000	30305000	25716000	27832000	28378000
mws0180	153.02	109.03	154.027	C7H6O4	[M-H]-	2,5-Dihydroxybenzoic acid; Gentisic Acid	Phenolic acids	Phenolic acids	490-79-9	C00628	38743000	39122000	37581000	20769000	20182000	19009000	27665000	27978000	27578000
Smgp004514	545.21	383.16	544.206	C27H32N2O10	[M+H]+	Cadaverine	Alkaloids	Alkaloids	462-94-2	C01672	41563000	44271000	41542000	65226000	64881000	56327000	44338000	49657000	46872000
pmb2871	315.07	153	316.079	C13H16O9	[M-H]-	1-O-Gentisoyl-D-glucoside	Phenolic acids	Phenolic acids	23445-11-6	--	42950000	43881000	42077000	36303000	38097000	34160000	41030000	43571000	42167000
pmn001367	315.07	153.02	316.079	C13H16O9	[M-H]-	Protocatechuic acid-4-O-glucoside	Phenolic acids	Phenolic acids	-	--	49619000	50968000	52727000	41293000	42403000	38336000	47989000	49685000	50337000
Zmtn001661	315.11	153.02	316.116	C14H20O8	[M-H]-	Vanilloloside	Phenolic acids	Phenolic acids	74950-96-2	--	49776000	48255000	47873000	42503000	39599000	37696000	44040000	46792000	47785000
mws0491	122.1	105	121.089	C8H11N	[M+H]+	Phenethylamine	Alkaloids	Alkaloids	64-04-0	C05332	57424000	59288000	51967000	60670000	61081000	58746000	51160000	52239000	55364000
